# Supplementary material for: Annotating Protein Functional Residues by Coupling High-Throughput Fitness Profile and Homologous-Structure Analysis
Source: mBio. 2016 Nov 1;7(6):e01801-16. doi: 10.1128/mBio.01801-16 (PMC5090041; doi:10.1128/mBio.01801-16)
Supplement: Data Set S1 — (A) PB1 fitness profiling results. The RF index of each PB1 point mutation in this study is shown. (B) Prediction of PB1 protein stability after single amino acid substitutions. Shown are the stability prediction data obtained by I-Mutant 2.0 for all of the single amino acid substitutions profiled and those obtained by Rosetta for all of the deleterious mutations. (C) Protein interface prediction results. Interfaces between PB1 and PA and between PB1 and PB2 were predicted with Sppider (residues with at least a 4% decrease in SASA and a >5-Å2 exposed surface area upon complex formation). Download [file mbo005163051sd1.xls]

## Sheet: A
Position	Genotype	AminoAcid	Fitness
29	T29A	L8H	0.088594
29	T29C	L8P	0.182389
30	T30C	L8L	0.298246
30	T30A	L8L	0.195937
31	T31A	F9I	1.62023
31	T31C	F9L	1.08956
32	T32A	F9Y	0.0135892
32	T32C	F9S	0.0650499
34	T34C	L10L	0.455711
34	T34A	L10I	0.888922
35	T35C	L10S	0.152821
35	T35A	L10_	0.127381
36	A36T	L10F	3.12392
37	A37T	K11_	0.0140578
37	A37G	K11E	0.4998
38	A38T	K11I	0.031461
38	A38G	K11R	0.726209
39	A39T	K11N	0.0430543
39	A39G	K11K	1.00289
40	G40A	V12M	0.276372
41	T41C	V12A	0.323562
42	G42A	V12V	3.84301
43	C43A	P13T	0.791371
43	C43T	P13S	0.309937
44	C44T	P13L	0.193831
45	A45T	P13P	0.0721193
45	A45G	P13P	0.183707
45	A45C	P13P	0.510388
46	G46T	A14S	0.114061
46	G46A	A14T	0.341767
47	C47T	A14V	0.381203
48	A48T	A14A	0.404316
48	A48G	A14A	0.860448
49	C49T	Q15_	0.135244
50	A50T	Q15L	0.0276044
50	A50G	Q15R	0.163844
51	A51T	Q15H	0.12142
51	A51G	Q15Q	0.18028
52	A52G	N16D	0.145839
53	A53G	N16S	0.130892
54	T54A	N16K	0.102454
54	T54C	N16N	0.18282
55	G55A	A17T	0.175844
56	C56T	A17V	0.357006
57	T57C	A17A	0.241553
57	T57A	A17A	0.784467
58	A58G	I18V	0.346883
58	A58T	I18L	0.161032
59	T59C	I18T	0.0677914
59	T59A	I18K	0.0227423
60	A60T	I18I	0.501099
60	A60G	I18M	0.0741227
61	A61G	S19G	0.164468
61	A61T	S19C	0.0300152
62	G62A	S19N	0.11972
63	C63T	S19S	1.32235
64	A64G	T20A	0.248039
64	A64T	T20S	0.191483
65	C65T	T20I	0.0551523
66	A66T	T20T	0.141287
66	A66G	T20T	0.115494
67	A67T	T21S	0.146993
67	A67G	T21A	0.159443
69	T69C	T21T	0.304812
69	T69A	T21T	0.459316
70	T70C	F22L	0.098465
70	T70A	F22I	0.0270548
71	T71A	F22Y	0.0280526
71	T71C	F22S	0.122985
73	C73T	P23S	0.230028
73	C73A	P23T	0.0452972
74	C74A	P23H	0.12553
74	C74T	P23L	0.120518
75	T75A	P23P	0.320845
75	T75C	P23P	0.434186
76	T76A	Y24N	0.094348
76	T76C	Y24H	0.207543
77	A77G	Y24C	0.320875
77	A77T	Y24F	0.00864762
78	T78C	Y24Y	0.686188
79	A79G	T25A	0.03545
79	A79T	T25S	0.0359713
80	C80G	T25S	0.146224
80	C80T	T25I	0.080075
81	T81C	T25T	0.392364
81	T81A	T25T	0.456589
81	T81G	T25T	0.558393
82	G82T	G26_	0.0136226
82	G82A	G26R	0.182909
83	G83A	G26E	0.103016
84	A84G	G26G	0.291142
84	A84T	G26G	0.885297
85	G85A	D27N	0.466974
86	A86T	D27V	0.0727109
86	A86G	D27G	0.112218
87	C87T	D27D	0.0701316
88	C88T	P28S	0.0740051
89	C89T	P28L	0.0717187
89	C89A	P28H	0.33486
90	T90A	P28P	0.348044
90	T90C	P28P	0.213462
91	C91T	P29S	0.104958
92	C92A	P29H	0.121561
92	C92T	P29L	0.521912
93	T93A	P29P	0.641719
93	T93C	P29P	0.217174
94	T94C	Y30H	0.321459
94	T94A	Y30N	0.0168835
95	A95T	Y30F	0.0202602
95	A95G	Y30C	0.150478
96	C96T	Y30Y	0.656339
96	C96G	Y30_	0
97	A97G	S31G	0.146588
97	A97C	S31R	0.0756831
97	A97T	S31C	0.121001
98	G98T	S31I	0.226855
98	G98A	S31N	0.0864326
99	C99T	S31S	0.330338
99	C99A	S31R	0.026228
100	C100A	H32N	0.143029
100	C100T	H32Y	0.381733
101	A101G	H32R	0.0893301
101	A101T	H32L	0.214106
102	T102A	H32Q	0.0861781
102	T102C	H32H	0.257281
103	G103A	G33R	0.128952
104	G104A	G33E	0.0701849
104	G104T	G33V	0.0906662
105	G105A	G33G	0.454066
105	G105T	G33G	0.048966
106	A106T	T34S	1.10456
106	A106G	T34A	1.26237
107	C107T	T34I	0.102713
108	A108T	T34T	0.463428
108	A108C	T34T	0.616241
108	A108G	T34T	0.566184
109	G109A	G35R	0.167737
109	G109T	G35_	0.101803
110	G110T	G35V	0.289724
110	G110A	G35E	0.142563
111	A111G	G35G	0.499608
111	A111T	G35G	0.610858
112	A112T	T36S	0.181362
112	A112G	T36A	0.185481
113	C113T	T36I	0.226707
114	A114G	T36T	0.590758
114	A114T	T36T	0.421462
115	G115C	G37R	0.0145598
115	G115A	G37R	0.0744078
115	G115T	G37_	0.127374
116	G116A	G37E	0.102536
117	A117G	G37G	0.0772289
117	A117T	G37G	0.265021
118	T118C	Y38H	0.213496
118	T118A	Y38N	0.0329104
119	A119G	Y38C	0.133538
119	A119T	Y38F	0.045653
120	C120T	Y38Y	1.03401
121	A121T	T39S	0.230369
121	A121G	T39A	0.175358
122	C122T	T39I	0.0619253
122	C122A	T39N	0.101301
122	C122G	T39S	0.0710708
123	C123A	T39T	0.428613
123	C123T	T39T	0.562442
124	A124G	M40V	0.0322087
124	A124T	M40L	0.149883
125	T125C	M40T	0.74499
125	T125A	M40K	0.0410959
126	G126A	M40I	0.169781
126	G126T	M40I	0.167415
127	G127A	D41N	0.145652
127	G127T	D41Y	0.146065
128	A128T	D41V	0.225053
128	A128G	D41G	0.120169
129	T129C	D41D	1.25525
129	T129A	D41E	0.284843
130	A130T	T42S	0.043747
130	A130G	T42A	0.177799
131	C131G	T42S	0.0222369
131	C131T	T42I	0.0701819
132	T132A	T42T	0.268411
132	T132C	T42T	0.227801
133	G133A	V43I	0.262712
134	T134A	V43D	0.236313
134	T134C	V43A	0.211613
135	C135A	V43V	0.335502
135	C135T	V43V	0.228585
136	A136G	N44D	0.129668
136	A136T	N44Y	0.118157
137	A137G	N44S	0.64456
137	A137T	N44I	0.358827
138	C138T	N44N	0.603414
138	C138G	N44K	0.0606061
138	C138A	N44K	0.371395
139	A139G	R45G	0.142539
139	A139T	R45W	0.118001
140	G140A	R45K	0.0655701
140	G140C	R45T	0.0837151
140	G140T	R45M	0.115755
141	G141A	R45R	0.19519
142	A142T	T46S	0.917554
142	A142G	T46A	0.583864
143	C143T	T46I	0.193739
144	A144T	T46T	0.505931
144	A144G	T46T	6.47524
145	C145T	H47Y	0.129715
146	A146G	H47R	0.0359935
146	A146T	H47L	0.0526917
146	A146C	H47P	0.0337671
147	T147C	H47H	0.241409
147	T147A	H47Q	0.0258756
148	C148A	Q48K	0.28344
148	C148T	Q48_	0.741324
149	A149T	Q48L	0.386773
149	A149G	Q48R	4.35899
150	G150A	Q48Q	0.412322
151	T151A	Y49N	0.0929387
151	T151C	Y49H	0.165507
152	A152T	Y49F	0.492433
152	A152G	Y49C	0.146312
153	C153T	Y49Y	0.158939
154	T154C	S50P	0.205526
154	T154A	S50T	0.340965
155	C155A	S50_	0.105061
155	C155T	S50L	0.224839
156	A156T	S50S	0.420894
156	A156C	S50S	0.339524
156	A156G	S50S	0.173394
157	G157T	E51_	0.0639797
158	A158T	E51V	0.259139
158	A158G	E51G	0.227772
159	A159T	E51D	0.160702
159	A159G	E51E	0.505644
160	A160T	R52W	0.752776
160	A160G	R52G	0.840377
160	A160C	R52R	0.0863814
161	G161T	R52M	0.180436
161	G161A	R52K	0.224985
162	G162T	R52S	0.244605
162	G162A	R52R	0.0998477
163	G163T	G53_	0.296653
163	G163A	G53R	0.149416
164	G164A	G53E	0.104773
165	A165T	G53G	0.156576
165	A165G	G53G	0.315386
166	A166G	R54G	0.895998
166	A166C	R54R	0.250456
166	A166T	R54_	0.0684939
168	A168T	R54S	0.288844
168	A168G	R54R	0.770154
169	T169C	W55R	0.113381
169	T169A	W55R	0.0312456
170	G170A	W55_	0.183994
170	G170T	W55L	0.112549
171	G171A	W55_	0.180281
171	G171T	W55C	0.0107933
172	A172T	T56S	0.192102
172	A172G	T56A	0.667972
173	C173G	T56R	0.671846
173	C173A	T56K	0.00943376
173	C173T	T56I	0.417721
174	A174C	T56T	0.017725
174	A174G	T56T	0.570211
174	A174T	T56T	0.428714
175	A175G	T57A	0.723511
175	A175C	T57P	0.0105333
175	A175T	T57S	0.350271
176	C176T	T57I	0.758401
177	A177T	T57T	0.826712
177	A177G	T57T	0.437815
178	A178T	N58Y	0.00328085
178	A178G	N58D	0.113153
179	A179C	N58T	0.0782409
179	A179G	N58S	0.445032
179	A179T	N58I	0.0127744
180	C180G	N58K	0.0470899
180	C180T	N58N	0.171487
181	A181T	T59S	0.0772819
181	A181G	T59A	0.235506
182	C182T	T59I	0.494269
183	C183A	T59T	0.544076
183	C183T	T59T	0.533684
184	G184A	E60K	0.330451
184	G184T	E60_	0.0958298
185	A185G	E60G	0.167608
185	A185T	E60V	0.224001
186	A186G	E60E	0.384053
186	A186T	E60D	0.409966
187	A187T	T61S	0.187402
187	A187G	T61A	0.0466973
188	C188T	T61I	0.107084
189	T189A	T61T	0.197232
189	T189C	T61T	0.268309
190	G190A	G62R	0.546441
190	G190T	G62_	0.153063
191	G191A	G62E	0.805638
192	A192T	G62G	0.627953
192	A192G	G62G	0.314871
193	G193A	A63T	0.529331
193	G193T	A63S	0.376172
194	C194T	A63V	0.775275
195	A195G	A63A	0.313039
195	A195T	A63A	1.05768
196	C196T	P64S	0.554403
197	C197T	P64L	0.84775
197	C197A	P64Q	0.212815
198	G198T	P64P	0.0403228
198	G198A	P64P	0.524183
199	C199T	Q65_	0.226649
200	A200G	Q65R	0.182821
200	A200T	Q65L	1.3932
201	A201G	Q65Q	0.284446
201	A201T	Q65H	0.113682
202	C202T	L66F	0.474935
203	T203C	L66P	0.130618
203	T203A	L66H	0.14253
204	C204T	L66L	0.611386
205	A205T	N67Y	0.161036
205	A205G	N67D	0.110064
206	A206T	N67I	0.200759
206	A206G	N67S	0.075014
207	C207T	N67N	0.526446
208	C208T	P68S	0.0600303
208	C208G	P68A	0.0203837
208	C208A	P68T	0.147388
209	C209A	P68Q	0.117401
209	C209T	P68L	0.0715103
210	G210T	P68P	0.481798
210	G210A	P68P	0.203414
211	A211G	I69V	0.378667
211	A211T	I69F	0.0315022
212	T212A	I69N	0.377382
212	T212C	I69T	0.389168
213	T213C	I69I	0.483495
213	T213A	I69I	0.354904
214	G214A	D70N	0.434053
215	A215T	D70V	0.0255139
215	A215G	D70G	0.0909936
216	T216A	D70E	0.0584389
216	T216C	D70D	12.4504
217	G217T	G71W	0.222759
217	G217A	G71R	0.456102
218	G218T	G71V	0.332555
218	G218A	G71E	0.230775
219	G219A	G71G	0.653268
220	C220G	P72A	1.19259
220	C220A	P72T	0.0271783
220	C220T	P72S	0.470635
221	C221A	P72Q	0.226434
221	C221T	P72L	0.0730057
222	A222T	P72P	0.256872
222	A222G	P72P	0.33084
223	C223T	L73L	1.09842
224	T224A	L73Q	0.0273119
224	T224C	L73P	0.16805
225	G225A	L73L	0.785313
225	G225C	L73L	1.28401
225	G225T	L73L	0.512271
226	C226T	P74S	0.139929
226	C226G	P74A	0.0756831
226	C226A	P74T	0.0470394
227	C227T	P74L	0.222198
227	C227A	P74Q	0.00992287
228	A228T	P74P	0.233065
228	A228G	P74P	0.388442
229	G229A	E75K	0.11764
229	G229T	E75_	0.0467544
230	A230T	E75V	0.37154
230	A230G	E75G	0.37809
231	A231T	E75D	0.19686
231	A231G	E75E	0.527461
232	G232A	D76N	0.434995
232	G232T	D76Y	0.580218
233	A233T	D76V	0.0575876
233	A233G	D76G	0.252302
234	C234T	D76D	0.681106
235	A235T	N77Y	0.119202
235	A235G	N77D	0.342272
236	A236G	N77S	0.0644708
236	A236T	N77I	0.0227423
237	T237C	N77N	0.263038
237	T237A	N77K	0.316363
238	G238A	E78K	0.467182
239	A239G	E78G	0.212058
239	A239T	E78V	0.0659438
240	A240G	E78E	0.435886
240	A240T	E78D	0.707381
241	C241T	P79S	0.0510306
241	C241G	P79A	0.517377
242	C242T	P79L	0.231739
243	A243T	P79P	0.494086
243	A243G	P79P	0.234263
243	A243C	P79P	0.252566
244	A244C	S80R	0.219751
244	A244T	S80C	0.498146
244	A244G	S80G	0.184186
245	G245A	S80N	0.0341788
246	T246A	S80R	0.139123
246	T246C	S80S	0.175648
247	G247T	G81C	0.0601218
247	G247A	G81S	0.377302
248	G248A	G81D	0.054417
249	T249A	G81G	0.584795
249	T249C	G81G	0.644644
250	T250C	Y82H	0.0831563
250	T250A	Y82N	0.00798241
251	A251G	Y82C	0.0294119
251	A251T	Y82F	0
252	T252A	Y82_	0.166429
252	T252C	Y82Y	0.264638
253	G253A	A83T	0.280293
254	C254A	A83D	0.0275109
254	C254T	A83V	0.200645
255	C255A	A83A	0.378732
255	C255T	A83A	9.35662
256	C256A	Q84K	0.329435
256	C256T	Q84_	0.168671
257	A257C	Q84P	0.0105333
257	A257G	Q84R	0.030486
257	A257T	Q84L	0.0167236
258	A258T	Q84H	0.100375
258	A258G	Q84Q	0.412604
259	A259G	T85A	0.210399
259	A259T	T85S	0.270849
260	C260T	T85I	0.197907
261	A261T	T85T	0.118849
261	A261G	T85T	0.249921
262	G262A	D86N	0.178767
263	A263G	D86G	0.309047
264	T264C	D86D	0.0768182
264	T264A	D86E	0.631947
265	T265C	C87R	0.124749
265	T265A	C87S	0.0188052
266	G266A	C87Y	0.165222
267	T267A	C87_	0.0828718
267	T267C	C87C	0.542126
268	G268A	V88I	0.140708
269	T269C	V88A	1.9112
269	T269A	V88E	0.0233915
270	A270T	V88V	1.15214
270	A270G	V88V	1.81188
271	T271A	L89M	0.163705
271	T271C	L89L	0.948748
272	T272A	L89_	0.187874
272	T272C	L89S	0.219736
273	G273T	L89F	0.217177
273	G273C	L89F	0.0679442
273	G273A	L89L	0.335164
274	G274T	E90_	0.0353042
274	G274A	E90K	0.118902
275	A275G	E90G	0.304751
275	A275T	E90V	0.0344166
276	A276G	E90E	0.479933
276	A276T	E90D	0.0465931
277	G277T	A91S	2.67552
277	G277C	A91P	0.048371
277	G277A	A91T	0.379521
278	C278T	A91V	0.299579
279	A279T	A91A	0.782892
279	A279G	A91A	0.154724
280	A280T	M92L	0.230153
280	A280G	M92V	0.703518
281	T281A	M92K	0.0660291
281	T281C	M92T	0.237267
282	G282T	M92I	0.590202
282	G282A	M92I	1.3437
283	G283T	A93S	2.17076
283	G283A	A93T	0.658902
284	C284A	A93D	0.0796437
284	C284T	A93V	0.44145
285	C285A	A93A	0.370135
285	C285T	A93A	1.12947
286	T286G	F94V	1.42732
286	T286A	F94I	0.666408
286	T286C	F94L	0.415454
287	T287C	F94S	0.255923
287	T287A	F94Y	0.299678
288	C288T	F94F	0.766213
289	C289A	L95I	0.972134
289	C289T	L95F	0.113782
290	T290C	L95P	0.0621686
290	T290A	L95H	0.0177446
291	C291T	L95L	3.15589
291	C291A	L95L	0.91179
292	G292A	E96K	0.143324
292	G292T	E96_	0.0586079
293	A293G	E96G	1.08251
293	A293T	E96V	0.17493
294	G294T	E96D	0.697605
294	G294A	E96E	0.500052
295	G295T	E97_	0.126455
295	G295A	E97K	0.711317
296	A296T	E97V	0.619807
296	A296G	E97G	1.52895
297	A297T	E97D	0.83983
297	A297G	E97E	1.01316
298	T298C	S98P	0.0576443
298	T298A	S98T	0.185155
299	C299T	S98F	0.565549
300	C300T	S98S	0.84571
300	C300A	S98S	1.09018
301	C301A	H99N	0.246096
301	C301T	H99Y	0.3483
302	A302T	H99L	0.0198937
302	A302G	H99R	0.228642
303	T303A	H99Q	0.281728
303	T303C	H99H	0.718898
304	C304A	P100T	0.755114
305	C305T	P100L	0.744726
306	T306G	P100P	2.43439
306	T306C	P100P	0.630559
306	T306A	P100P	0.77809
307	G307T	G101C	0.187393
307	G307A	G101S	1.42045
308	G308T	G101V	0.535349
308	G308A	G101D	0.200446
309	T309C	G101G	1.07636
309	T309A	G101G	0.774041
310	A310T	I102F	0.232261
310	A310G	I102V	0.214
311	T311C	I102T	0.332346
311	T311A	I102N	0.00672393
312	C312T	I102I	0.441405
313	T313A	F103I	0.114814
313	T313C	F103L	0.159527
313	T313G	F103V	0.160203
314	T314A	F103Y	1.15699
314	T314C	F103S	0.105559
315	T315G	F103L	0.356369
315	T315C	F103F	1.44436
315	T315A	F103L	0.293541
316	G316A	E104K	0.591701
317	A317T	E104V	0.66441
317	A317G	E104G	0.653282
318	G318A	E104E	0.498256
319	A319G	T105A	0.676716
319	A319T	T105S	0.242372
320	C320T	T105I	0.652129
321	C321T	T105T	1.26814
321	C321A	T105T	0.562478
322	T322A	S106T	0.463512
322	T322C	S106P	0.0842196
323	C323T	S106L	0.134766
323	C323A	S106_	0.119382
324	G324A	S106S	1.41707
325	T325A	C107S	0.702128
325	T325C	C107R	0.0887241
326	G326A	C107Y	0.575611
327	T327C	C107C	1.16911
327	T327A	C107_	0.139836
328	C328A	L108I	0.0619405
328	C328T	L108F	0.331488
329	T329A	L108H	1.63999
329	T329C	L108P	0.26736
329	T329G	L108R	2.96803
330	T330C	L108L	0.493268
330	T330A	L108L	0.654591
331	G331A	E109K	0.380786
332	A332T	E109V	0.0550535
332	A332G	E109G	0.189286
333	A333T	E109D	3.33569
334	A334T	T110S	0.417642
334	A334G	T110A	0.492076
335	C335T	T110M	0.333004
336	G336T	T110T	1.3106
336	G336A	T110T	1.24085
337	A337T	M111L	2.65171
337	A337G	M111V	1.16938
338	T338A	M111K	0.824448
338	T338C	M111T	0.243072
339	G339T	M111I	0.758379
339	G339A	M111I	0.669763
340	G340A	E112K	0.16323
340	G340T	E112_	0.0535168
341	A341T	E112V	0.266278
341	A341G	E112G	2.31604
342	G342A	E112E	1.10008
342	G342C	E112D	1.62685
342	G342T	E112D	2.89214
343	G343A	V113I	0.835212
343	G343T	V113F	0.406823
344	T344A	V113D	4.70391
344	T344C	V113A	1.74348
345	T345C	V113V	0.839404
345	T345A	V113V	0.566178
346	G346A	V114I	0.567322
347	T347A	V114D	0.0540499
347	T347C	V114A	0.137194
348	T348C	V114V	0.786392
348	T348A	V114V	0.328237
349	C349A	Q115K	0.116027
349	C349T	Q115_	0.273343
350	A350C	Q115P	0.0346645
350	A350G	Q115R	0.136855
350	A350T	Q115L	0.149286
351	G351A	Q115Q	0.76502
351	G351C	Q115H	0.224865
351	G351T	Q115H	0.0793356
352	C352A	Q116K	0.0675105
352	C352T	Q116_	0.133225
353	A353T	Q116L	0.655525
353	A353G	Q116R	0.639702
354	A354T	Q116H	0.611753
354	A354G	Q116Q	1.41859
354	A354C	Q116H	0.294177
355	A355G	T117A	1.03637
355	A355T	T117S	1.63509
356	C356T	T117I	0.113185
357	A357G	T117T	0.889353
357	A357T	T117T	1.24463
358	C358T	R118_	0.175416
359	G359A	R118Q	0.448534
359	G359T	R118L	1.56362
360	A360G	R118R	0.882971
360	A360T	R118R	1.20083
361	G361T	V119L	0.679171
361	G361C	V119L	1.33955
361	G361A	V119M	1.144
362	T362G	V119G	0.0151363
362	T362A	V119E	0.169671
362	T362C	V119A	0.469212
363	G363T	V119V	1.6463
363	G363A	V119V	1.09498
364	G364A	D120N	0.101026
364	G364T	D120Y	1.04065
365	A365T	D120V	0.34586
365	A365G	D120G	0.113384
366	C366T	D120D	1.25028
367	A367G	K121E	0.120558
367	A367T	K121_	0.0400271
368	A368T	K121M	0.669127
368	A368G	K121R	0.747371
369	G369T	K121N	0.287015
369	G369A	K121K	1.83242
370	C370T	L122L	2.04443
370	C370G	L122V	0.765388
370	C370A	L122M	0.249411
371	T371A	L122Q	0.00898282
371	T371C	L122P	0.117872
372	G372T	L122L	0.579798
372	G372A	L122L	0.413279
373	A373T	T123S	0.367646
373	A373G	T123A	0.784819
373	A373C	T123P	0.396297
374	C374T	T123I	0.167065
375	A375G	T123T	1.16525
376	C376T	Q124_	0.124718
377	A377G	Q124R	0.186698
377	A377T	Q124L	0.466877
378	A378C	Q124H	1.96546
378	A378G	Q124Q	0.755423
378	A378T	Q124H	0.44875
379	G379A	G125S	0.0782011
379	G379T	G125C	0.292323
380	G380A	G125D	0.0670967
381	C381T	G125G	0.408505
381	C381A	G125G	0.979744
382	C382T	R126_	0.212687
382	C382A	R126R	0.518264
383	G383T	R126L	0.0675415
383	G383A	R126Q	0.120825
384	A384G	R126R	0.96498
384	A384T	R126R	3.85263
385	C385T	Q127_	0.289681
386	A386G	Q127R	0.279528
386	A386T	Q127L	0.166011
387	G387T	Q127H	0.147592
387	G387A	Q127Q	0.818937
388	A388T	T128S	0.0980007
388	A388G	T128A	0.0475387
389	C389T	T128I	0.0642808
390	C390A	T128T	0.519723
390	C390T	T128T	1.49809
391	T391C	Y129H	0.206824
391	T391A	Y129N	0.111871
392	A392T	Y129F	0.392353
392	A392G	Y129C	0.0609126
393	T393A	Y129_	0.0318968
393	T393C	Y129Y	0.721402
394	G394A	D130N	0.17028
395	A395G	D130G	0.105365
395	A395T	D130V	0.0139738
396	C396T	D130D	1.53472
396	C396A	D130E	0.0227045
397	T397A	W131R	0.107224
397	T397C	W131R	0.0753744
398	G398A	W131_	0.181138
398	G398T	W131L	0.137726
399	G399A	W131_	0.309541
399	G399T	W131C	0.0400668
400	A400G	T132A	0.254239
400	A400T	T132S	0.299176
401	C401T	T132I	0.446374
402	T402C	T132T	1.19176
402	T402A	T132T	0.177001
403	C403A	L133I	0.547339
404	T404A	L133Q	0.368365
404	T404C	L133P	0.0873122
405	A405T	L133L	1.20348
405	A405G	L133L	1.40036
406	A406G	N134D	0.299704
406	A406T	N134Y	0.0534008
407	A407T	N134I	0.0811811
407	A407G	N134S	0.123269
408	T408A	N134K	0.636946
408	T408C	N134N	0.426186
409	A409T	R135W	0.00340568
409	A409G	R135G	0.173013
410	G410T	R135M	0.111494
410	G410A	R135K	0.161354
411	G411A	R135R	1.70176
412	A412G	N136D	0.044724
412	A412T	N136Y	0.0282499
413	A413G	N136S	0.0415287
413	A413T	N136I	0.0440149
414	C414T	N136N	0.729438
415	C415T	Q137_	0.189997
415	C415A	Q137K	0.26433
416	A416T	Q137L	0.357436
416	A416G	Q137R	0.135085
417	G417A	Q137Q	0.585888
417	G417T	Q137H	0.669728
418	C418T	P138S	0.731846
418	C418A	P138T	2.85211
419	C419T	P138L	0.0342257
419	C419A	P138H	1.18186
420	T420C	P138P	1.0156
420	T420A	P138P	0.322016
421	G421A	A139T	0.117347
421	G421T	A139S	0.650756
422	C422T	A139V	0.265319
422	C422A	A139D	0.0248437
422	C422G	A139G	0.404735
423	T423C	A139A	1.48309
423	T423A	A139A	0.508658
424	G424A	A140T	0.411672
425	C425A	A140E	0.157221
425	C425T	A140V	0.160656
426	A426T	A140A	0.581252
426	A426G	A140A	0.839882
427	A427T	T141S	2.46476
427	A427G	T141A	2.72335
428	C428T	T141I	0.449935
429	A429T	T141T	1.0295
429	A429G	T141T	0.571461
430	G430A	A142T	0.283427
430	G430T	A142S	0.131312
431	C431T	A142V	0.634919
432	A432T	A142A	1.27063
432	A432G	A142A	1.19761
433	T433C	L143L	1.08918
433	T433A	L143M	0.576079
433	T433G	L143V	0
434	T434C	L143S	0.0251519
434	T434A	L143_	0.0235388
434	T434G	L143W	0
435	G435A	L143L	1.89917
435	G435T	L143F	0.0852198
436	G436T	A144S	1.06172
436	G436A	A144T	1.17124
437	C437G	A144G	0.0703708
437	C437T	A144V	1.07675
437	C437A	A144D	0.0340212
438	C438T	A144A	0.407776
438	C438A	A144A	0.848344
439	A439T	N145Y	0.0367588
439	A439G	N145D	0.199436
439	A439C	N145H	0.0396672
440	A440G	N145S	0.284775
440	A440C	N145T	0.26284
440	A440T	N145I	0.0111321
441	C441T	N145N	0.946502
442	A442G	T146A	0.544319
442	A442T	T146S	0.697571
443	C443T	T146I	0.0913818
444	A444G	T146T	1.51665
444	A444T	T146T	1.40237
445	A445G	I147V	1.19174
445	A445T	I147L	0.955564
446	T446C	I147T	0.140041
446	T446A	I147K	0.0625413
447	A447G	I147M	0.427454
447	A447T	I147I	0.629912
448	G448T	E148_	0.0298543
449	A449T	E148V	0.0344266
449	A449G	E148G	0.0316389
450	A450G	E148E	0.848735
450	A450T	E148D	0.0324243
451	G451A	V149M	0.0858301
452	T452C	V149A	0.0521247
452	T452A	V149E	0.051958
453	G453A	V149V	0.61286
454	T454A	F150I	0.030362
454	T454C	F150L	0.272624
455	T455C	F150S	0.19827
455	T455A	F150Y	0.298153
456	C456T	F150F	0.492596
456	C456A	F150L	0.0556556
457	A457T	R151_	0.0539289
457	A457G	R151G	1.53873
458	G458C	R151T	0.559153
458	G458A	R151K	0.566551
458	G458T	R151I	0.443709
459	A459T	R151S	0.715061
459	A459G	R151R	0.623373
460	T460C	S152P	0.263937
460	T460A	S152T	0.967682
461	C461T	S152L	1.51266
462	A462G	S152S	1.1873
462	A462T	S152S	1.8615
463	A463T	N153Y	0.182431
463	A463G	N153D	0.0699945
464	A464G	N153S	0.62568
464	A464T	N153I	0.471617
465	T465A	N153K	0.539619
465	T465C	N153N	0.944646
466	G466A	G154S	0.785985
467	G467A	G154D	0.440757
468	C468T	G154G	0.679724
469	C469A	L155I	2.11206
469	C469T	L155F	1.04355
470	T470C	L155P	0.0697114
470	T470A	L155H	0.576179
471	C471T	L155L	1.0138
472	A472G	T156A	0.965182
472	A472T	T156S	0.513703
473	C473T	T156M	2.47721
474	G474T	T156T	1.20186
474	G474A	T156T	0.817711
475	G475T	A157S	0.323326
475	G475C	A157P	0.052762
475	G475A	A157T	1.01748
476	C476A	A157D	2.06703
476	C476T	A157V	1.0619
477	C477A	A157A	0.197176
477	C477T	A157A	1.82604
478	A478G	N158D	0.304884
478	A478C	N158H	0.0919661
478	A478T	N158Y	0.00854291
479	A479G	N158S	1.59259
479	A479T	N158I	0.619777
480	T480A	N158K	0.266979
480	T480C	N158N	1.17256
481	G481A	E159K	0.444984
482	A482G	E159G	0.300603
482	A482T	E159V	0.0547509
483	A483G	E159E	0.966562
483	A483T	E159D	0.415983
484	T484A	S160T	2.0044
484	T484C	S160P	0.0833515
485	C485A	S160Y	0.043622
485	C485T	S160F	0.324513
486	T486C	S160S	0.727205
486	T486A	S160S	1.0388
487	G487T	G161_	0.0439559
487	G487A	G161R	0.640097
488	G488A	G161E	0.139387
489	A489G	G161G	0.468605
489	A489T	G161G	0.674738
490	A490C	R162R	1.02153
490	A490G	R162G	0.0944506
490	A490T	R162W	0.0164282
491	G491A	R162K	0.0607844
491	G491T	R162M	0.101307
492	G492A	R162R	0.783266
493	C493T	L163F	0.109259
493	C493A	L163I	0.332541
494	T494A	L163H	0.013648
494	T494C	L163P	0.112831
495	C495T	L163L	0.522555
496	A496G	I164V	1.33403
496	A496T	I164L	3.54157
497	T497A	I164K	0.0771786
497	T497C	I164T	0.397514
498	A498G	I164M	1.40278
498	A498T	I164I	0.5959
499	G499A	D165N	0.125765
499	G499T	D165Y	0.0706858
500	A500T	D165V	0.0278168
500	A500G	D165G	0.0340807
501	C501G	D165E	1.03044
501	C501T	D165D	0.767774
502	T502A	F166I	0.0483897
502	T502C	F166L	0.772432
503	T503C	F166S	0.0524943
503	T503A	F166Y	0.996836
504	C504T	F166F	0.757032
505	C505A	L167I	0.453212
505	C505T	L167F	1.36576
506	T506A	L167H	0.0908359
506	T506C	L167P	0.0746196
507	T507C	L167L	0.659085
508	A508G	K168E	0.599285
508	A508T	K168_	0.0666118
509	A509G	K168R	0.569051
509	A509T	K168M	0.190582
510	G510A	K168K	0.947683
511	G511A	D169N	0.151736
511	G511T	D169Y	0.0378982
512	A512G	D169G	0.0871111
512	A512T	D169V	0.0370662
513	T513C	D169D	0.506836
513	T513A	D169E	0.0447397
514	G514A	V170I	8.65002
515	T515A	V170E	0.0800011
515	T515C	V170A	0.272352
516	A516G	V170V	1.39169
516	A516T	V170V	0.539498
517	A517T	M171L	0.676257
517	A517G	M171V	1.70806
518	T518A	M171K	0.038848
518	T518C	M171T	0.310353
519	G519T	M171I	1.02491
519	G519A	M171I	0.13129
520	G520T	E172_	0.121762
520	G520A	E172K	0.557633
521	A521G	E172G	0.3194
521	A521T	E172V	3.55686
522	G522C	E172D	0.337083
522	G522A	E172E	0.651017
522	G522T	E172D	0.178799
523	T523A	S173T	0.0759199
523	T523C	S173P	0.0428996
524	C524T	S173L	0.42311
525	A525T	S173S	0.821779
525	A525G	S173S	0.511217
526	A526T	M174L	5.6159
526	A526G	M174V	0.920257
527	T527A	M174K	0.0659191
527	T527C	M174T	0.492479
528	G528A	M174I	0.282806
529	A529T	N175Y	0.473718
529	A529G	N175D	1.60541
530	A530G	N175S	0.566639
530	A530T	N175I	0.242829
531	C531T	N175N	1.1326
532	A532G	K176E	0.248057
532	A532T	K176_	0.0217584
533	A533G	K176R	0.385135
533	A533T	K176I	0.482063
534	A534T	K176N	1.43747
534	A534G	K176K	0.733176
535	G535A	E177K	0.198348
535	G535T	E177_	0.0427747
536	A536G	E177G	0.280177
536	A536T	E177V	0.682355
537	A537G	E177E	4.18875
537	A537T	E177D	0.885337
538	G538T	E178_	0.0945546
539	A539T	E178V	0.640068
539	A539G	E178G	1.05538
540	A540G	E178E	0.596249
540	A540T	E178D	0.906273
541	A541T	M179L	0.376602
541	A541G	M179V	0.388449
542	T542A	M179K	0.234491
542	T542C	M179T	0.329501
543	G543A	M179I	1.57109
544	G544A	E180K	0.155545
545	A545G	E180G	1.07041
545	A545T	E180V	0.164803
546	G546T	E180D	0.334455
546	G546A	E180E	0.278314
547	A547G	I181V	0.209856
547	A547T	I181F	0.734388
548	T548C	I181T	0.0396096
548	T548G	I181S	0.0247059
548	T548A	I181N	0.01339
549	C549A	I181I	0.293076
549	C549T	I181I	0.789092
550	A550G	T182A	0.153564
550	A550T	T182S	0.178794
551	C551T	T182I	1.0202
552	A552G	T182T	0.32058
552	A552T	T182T	0.990913
553	A553G	T183A	0.117529
553	A553T	T183S	2.1222
554	C554A	T183N	0.212753
554	C554T	T183I	0.205813
555	T555A	T183T	0.239578
555	T555C	T183T	0.325075
556	C556T	H184Y	0.384523
557	A557T	H184L	0.0391405
557	A557G	H184R	0.055891
558	T558C	H184H	0.549512
558	T558A	H184Q	0.172279
559	T559A	F185I	0.0428752
559	T559C	F185L	0.133143
560	T560A	F185Y	0.756873
560	T560C	F185S	0.11295
561	T561C	F185F	0.32698
561	T561A	F185L	0.0612133
562	C562T	Q186_	0.582509
562	C562A	Q186K	0.269854
563	A563C	Q186P	0.065791
563	A563G	Q186R	0.223264
563	A563T	Q186L	0.128177
564	G564A	Q186Q	0.236638
564	G564T	Q186H	0.134484
565	A565T	R187_	0.0253386
565	A565G	R187G	0.10447
566	G566T	R187I	0.0892153
567	A567G	R187R	0.940819
567	A567T	R187S	0.175344
568	A568G	K188E	0.10133
568	A568T	K188_	0.0143429
569	A569G	K188R	0.150305
569	A569T	K188I	0.133677
570	A570G	K188K	13.6806
570	A570T	K188N	0.0200085
571	A571G	R189G	0.657541
571	A571T	R189_	0.110037
572	G572A	R189K	0.0981774
573	A573G	R189R	0.229983
573	A573T	R189S	0.246457
574	C574T	R190_	0.127998
575	G575T	R190L	0.255539
575	G575A	R190Q	0.0915444
576	A576T	R190R	0.433257
576	A576G	R190R	0.576467
577	G577A	V191M	1.12578
578	T578A	V191E	0.108214
578	T578C	V191A	0.214715
578	T578G	V191G	0.046646
579	G579A	V191V	0.542691
580	A580G	R192G	0.0679009
580	A580T	R192_	0.0291972
581	G581A	R192K	0.584593
581	G581T	R192I	0.0680465
582	A582T	R192S	0.153297
582	A582G	R192R	0.445921
583	G583T	D193Y	0.0438808
583	G583A	D193N	0.0969598
584	A584T	D193V	0.094893
584	A584G	D193G	0.0571094
585	C585T	D193D	1.6255
586	A586G	N194D	0.791907
586	A586T	N194Y	1.94782
587	A587G	N194S	0.31455
587	A587T	N194I	0.220148
588	T588A	N194K	0.350872
588	T588C	N194N	0.427937
589	A589T	M195L	0.708517
589	A589G	M195V	0.444922
590	T590C	M195T	0.611858
590	T590A	M195K	1.34899
591	G591A	M195I	0.626394
591	G591T	M195I	0.481319
592	A592G	T196A	0.462509
592	A592T	T196S	0.559988
593	C593T	T196I	0.208343
594	T594C	T196T	0.424861
594	T594A	T196T	0.511437
595	A595T	K197_	0
595	A595G	K197E	0.161145
596	A596G	K197R	0.548524
596	A596T	K197M	0.152935
597	G597T	K197N	0.865197
598	A598T	K198_	0.0300956
598	A598G	K198E	0.202112
599	A599T	K198I	0.206711
599	A599G	K198R	0.70376
600	A600T	K198N	0.324737
600	A600G	K198K	2.02961
601	A601T	M199L	0.850061
601	A601G	M199V	0.316002
602	T602C	M199T	0.174854
602	T602A	M199K	0.587155
603	G603A	M199I	0.276229
603	G603T	M199I	0.292996
604	G604A	V200M	0.309044
605	T605A	V200E	0.0311393
605	T605C	V200A	0.0988248
605	T605G	V200G	0.0308287
606	G606A	V200V	0.543069
607	A607G	T201A	0.997129
607	A607T	T201S	0.279176
608	C608T	T201I	1.46594
609	A609T	T201T	1.19201
609	A609G	T201T	0.398934
610	C610T	Q202_	0.0489769
611	A611G	Q202R	0.243366
611	A611T	Q202L	0.498097
611	A611C	Q202P	0.184757
612	G612T	Q202H	0.18722
612	G612A	Q202Q	0.450491
613	A613G	R203G	0.126022
613	A613T	R203_	0.043172
614	G614T	R203I	0.0905692
614	G614A	R203K	0.120936
615	A615G	R203R	0.711359
615	A615T	R203S	0.00866096
616	A616T	T204S	0.173482
616	A616G	T204A	0.0537162
617	C617T	T204I	0.144578
618	A618T	T204T	0.887565
618	A618G	T204T	0.891152
619	A619T	I205L	0.24503
619	A619G	I205V	0.355923
620	T620A	I205K	0.0487811
620	T620C	I205T	0.0937059
621	A621G	I205M	0.659853
621	A621T	I205I	0.265252
622	G622A	G206S	0.0110823
622	G622T	G206C	0.139103
623	G623A	G206D	0.131015
624	T624A	G206G	0.86586
624	T624C	G206G	0.542324
625	A625T	K207_	0.0273272
625	A625G	K207E	0.0661938
626	A626T	K207I	0.0776013
626	A626G	K207R	0.423713
626	A626C	K207T	0.0155487
627	A627T	K207N	0.0211376
627	A627G	K207K	0.469759
628	A628T	R208W	0.049446
628	A628G	R208G	0.52891
629	G629A	R208K	0.279358
630	G630A	R208R	0.177536
631	A631T	K209_	0.022409
631	A631G	K209E	0.0585165
632	A632G	K209R	0.515655
632	A632T	K209M	0.423209
633	G633T	K209N	0.138377
633	G633A	K209K	0.738969
634	C634T	Q210_	0.134026
635	A635T	Q210L	0.369761
635	A635G	Q210R	1.34911
636	G636A	Q210Q	0.91207
637	A637G	R211G	0.169345
637	A637T	R211_	0.034765
638	G638A	R211K	0.602256
638	G638T	R211I	1.89909
639	A639T	R211S	0.470458
639	A639G	R211R	1.03622
640	T640C	L212L	0.670637
640	T640A	L212M	0.680138
641	T641G	L212W	0.036113
641	T641A	L212_	0.00957332
641	T641C	L212S	0.049155
642	G642A	L212L	0.757403
642	G642T	L212F	0.0975951
643	A643T	N213Y	1.18587
643	A643G	N213D	1.44549
644	A644T	N213I	0.371449
644	A644G	N213S	0.725026
645	C645G	N213K	0.206131
645	C645T	N213N	0.370916
646	A646G	K214E	0.0735196
646	A646T	K214_	0.00885471
647	A647G	K214R	0.740292
647	A647T	K214I	0.168665
648	A648G	K214K	0.411875
648	A648T	K214N	0.427885
649	A649T	R215W	0.040209
649	A649G	R215G	0.364983
650	G650A	R215K	1.62888
650	G650T	R215M	0.220893
651	G651A	R215R	1.85047
652	A652G	S216G	0.629063
652	A652T	S216C	1.08648
653	G653A	S216N	10.2231
654	T654C	S216S	0.675922
654	T654A	S216R	0.453323
655	T655C	Y217H	0.0710402
655	T655A	Y217N	0.0461651
656	A656T	Y217F	0.0384521
656	A656G	Y217C	0.0826674
657	T657C	Y217Y	0.570762
657	T657A	Y217_	0.162017
658	C658T	L218L	0.445114
659	T659A	L218Q	0.0495289
659	T659C	L218P	0.0669728
660	A660G	L218L	0.443147
660	A660T	L218L	0.554813
661	A661G	I219V	0.563968
661	A661T	I219F	0.0373601
662	T662C	I219T	0.0231132
662	T662A	I219N	0.0890592
663	T663A	I219I	0.322568
663	T663C	I219I	0.644014
664	A664G	R220G	0.11384
664	A664T	R220W	0.00636835
665	G665T	R220M	0.203621
665	G665A	R220K	0.0920984
666	G666A	R220R	0.363008
666	G666T	R220S	0.104808
667	G667T	A221S	0.148556
667	G667A	A221T	0.300013
668	C668G	A221G	0.0628325
668	C668A	A221E	0.0461795
668	C668T	A221V	0.138087
669	A669G	A221A	0.227502
669	A669T	A221A	0.388643
670	T670A	L222I	0.109666
670	T670C	L222L	0.553052
671	T671C	L222S	0.0557048
671	T671A	L222_	0.0639862
672	A672T	L222F	0.0262298
672	A672G	L222L	0.374352
673	A673G	T223A	0.0521535
673	A673T	T223S	0.045859
674	C674T	T223I	0.21053
675	C675A	T223T	0.57046
675	C675T	T223T	0.445596
676	C676T	L224L	0.416501
676	C676A	L224M	0.0564086
677	T677A	L224Q	0.0134902
677	T677C	L224P	0.0811348
677	T677G	L224R	0.0167133
678	G678A	L224L	1.01711
678	G678T	L224L	0.875208
679	A679G	N225D	0.0300629
679	A679T	N225Y	0.0126852
680	A680C	N225T	0
680	A680G	N225S	0.0421249
680	A680T	N225I	0.015081
681	C681T	N225N	0.482077
681	C681G	N225K	0.175677
682	A682T	T226S	0.0934612
682	A682C	T226P	0.165225
682	A682G	T226A	0.0429611
683	C683T	T226I	0.089576
684	A684G	T226T	0.691691
684	A684T	T226T	1.25672
685	A685G	M227V	0.0469239
685	A685T	M227L	0.444268
686	T686A	M227K	0.0209739
686	T686C	M227T	0.0250087
687	G687A	M227I	0.22133
687	G687T	M227I	0.150935
688	A688G	T228A	0.296915
688	A688T	T228S	0.0793315
689	C689G	T228S	0.0374128
689	C689A	T228N	0.00664938
689	C689T	T228I	0.0881352
690	C690T	T228T	0.445523
690	C690A	T228T	1.07696
691	A691G	K229E	0.0461493
691	A691C	K229Q	0.0052854
691	A691T	K229_	0.033169
692	A692G	K229R	0.0787498
692	A692T	K229I	0.00864884
693	A693G	K229K	0.600962
693	A693C	K229N	0.0846596
693	A693T	K229N	0.024072
694	G694T	D230Y	0.0278555
694	G694A	D230N	0.376337
695	A695T	D230V	0.0153829
695	A695G	D230G	0.0307516
696	T696C	D230D	0.281341
696	T696A	D230E	0.4708
697	G697A	A231T	0.0884586
698	C698T	A231V	0.0796271
698	C698A	A231D	0.00606267
699	T699A	A231A	0.610742
699	T699C	A231A	0.606347
699	T699G	A231A	0.775091
700	G700T	E232_	0.107668
700	G700A	E232K	0.213803
701	A701T	E232V	0.0329992
701	A701G	E232G	0.0414755
702	G702T	E232D	0.0257663
702	G702A	E232E	0.409297
703	A703G	R233G	0.0560727
703	A703T	R233_	0.0205902
704	G704A	R233K	0.0723242
704	G704T	R233I	0.0579528
705	A705T	R233S	0.0332419
705	A705G	R233R	0.85895
706	G706T	G234W	0.319216
706	G706A	G234R	0.088883
707	G707T	G234V	0.0731372
707	G707A	G234E	0.292392
708	G708A	G234G	0.702944
708	G708T	G234G	1.39859
709	A709T	K235_	0.0126831
709	A709G	K235E	0.0579973
710	A710G	K235R	0.257616
710	A710T	K235M	0.0142433
711	G711T	K235N	0.00396405
711	G711A	K235K	0.731787
712	C712T	L236L	0.355571
713	T713A	L236Q	0.191083
713	T713C	L236P	0.0626137
714	A714T	L236L	0.161136
714	A714G	L236L	1.22954
715	A715T	K237_	0.0101468
715	A715C	K237Q	0.137745
715	A715G	K237E	0.0395398
716	A716T	K237I	0.0800867
716	A716G	K237R	0.336818
717	A717T	K237N	0.0502579
717	A717G	K237K	0.636458
717	A717C	K237N	0.119139
718	C718A	R238R	1.17858
718	C718T	R238W	0.115263
719	G719T	R238L	0.0876267
719	G719A	R238Q	0.0795839
720	G720A	R238R	0.589717
720	G720T	R238R	0.462772
721	A721G	R239G	0.0875762
721	A721T	R239_	0.0432971
722	G722A	R239K	0.0517631
722	G722T	R239I	0.101173
723	A723G	R239R	0.465048
723	A723T	R239S	0.0200777
724	G724T	A240S	0.135351
724	G724A	A240T	0.0336603
725	C725T	A240V	0.221134
726	A726T	A240A	0.172744
726	A726C	A240A	0.299222
726	A726G	A240A	0.680896
727	A727T	I241F	0.0165566
727	A727G	I241V	0.0485473
728	T728C	I241T	0.0276003
728	T728A	I241N	0.0236863
729	T729A	I241I	0.607909
729	T729C	I241I	0.494092
730	G730A	A242T	0.180127
731	C731T	A242V	0.185843
731	C731A	A242E	0.0026427
731	C731G	A242G	0.0515327
732	A732T	A242A	0.790256
732	A732C	A242A	4.08181
732	A732G	A242A	0.557151
733	A733G	T243A	0.0536827
733	A733T	T243S	0.333548
734	C734A	T243N	0.0500837
734	C734G	T243S	0.778428
734	C734T	T243I	0.0541778
735	C735T	T243T	0.249066
735	C735A	T243T	0.22138
735	C735G	T243T	0.0916137
736	C736A	P244T	0.0782154
736	C736T	P244S	0.0919085
737	C737T	P244L	0.11253
738	A738T	P244P	0.412451
738	A738G	P244P	0.813103
739	G739T	G245W	0.246836
739	G739A	G245R	0.0937847
740	G740A	G245E	0.100702
741	G741A	G245G	0.383838
742	A742T	M246L	0.263455
742	A742G	M246V	0.0929225
743	T743C	M246T	0.0964868
743	T743A	M246K	0.0252865
744	G744A	M246I	0.287323
745	C745T	Q247_	0.134357
745	C745G	Q247E	0.0733406
746	A746G	Q247R	0.0425383
746	A746T	Q247L	0.25929
747	A747C	Q247H	1.37411
747	A747G	Q247Q	1.04847
747	A747T	Q247H	0.0334504
748	A748G	I248V	0.351731
748	A748T	I248L	1.40924
749	T749C	I248T	0.297512
749	T749A	I248K	0.308389
750	A750G	I248M	0.81215
750	A750T	I248I	0.547955
751	A751T	R249W	0.0373605
751	A751G	R249G	0.17712
752	G752T	R249M	0.210646
752	G752A	R249K	0.4428
753	G753T	R249S	0.143219
753	G753A	R249R	1.11787
754	G754A	G250R	0.15775
754	G754T	G250W	0.169743
755	G755A	G250E	0.104373
755	G755T	G250V	0.0741444
756	G756A	G250G	0.280365
756	G756C	G250G	0.0545602
757	T757A	F251I	0.0332098
757	T757C	F251L	0.0582544
758	T758A	F251Y	0.369223
758	T758C	F251S	0.0540906
759	T759C	F251F	1.34667
759	T759G	F251L	0.128091
759	T759A	F251L	0.0372117
760	G760A	V252I	0.895023
761	T761A	V252E	0.0664191
761	T761C	V252A	0.119378
762	A762G	V252V	0.771243
762	A762T	V252V	0.956149
763	T763C	Y253H	0.50721
763	T763A	Y253N	0.218488
764	A764T	Y253F	0.727873
764	A764G	Y253C	0.281367
765	C765T	Y253Y	0.759987
765	C765A	Y253_	0
766	T766G	F254V	0.196609
766	T766A	F254I	0.675367
766	T766C	F254L	2.85552
767	T767C	F254S	0.124041
767	T767A	F254Y	0.601189
767	T767G	F254C	0.107296
768	T768C	F254F	1.04171
768	T768A	F254L	1.47452
768	T768G	F254L	1.88819
769	G769A	V255I	0.052552
770	T770C	V255A	11.7189
770	T770A	V255D	0.075584
771	T771A	V255V	0.650767
771	T771C	V255V	0.566327
772	G772A	E256K	0.212309
772	G772T	E256_	0.0548679
773	A773T	E256V	0.0297992
773	A773G	E256G	0.124602
774	G774T	E256D	0.0562016
774	G774A	E256E	0.714588
775	A775T	T257S	0.724942
775	A775G	T257A	0.491512
776	C776T	T257I	0.511341
777	A777G	T257T	0.677137
777	A777T	T257T	0.553496
778	C778T	L258L	0.554416
779	T779A	L258Q	0.028708
779	T779C	L258P	0.0859249
780	A780T	L258L	0.734677
780	A780G	L258L	0.947471
781	G781A	A259T	0.175027
781	G781T	A259S	0.11145
782	C782T	A259V	0.0562021
782	C782A	A259E	0.0622699
783	A783T	A259A	0.587266
783	A783C	A259A	0.495599
783	A783G	A259A	0.766924
784	A784G	R260G	0.180093
784	A784C	R260R	0.62626
784	A784T	R260W	0.0329684
785	G785A	R260K	0.496719
785	G785T	R260M	0.153902
786	G786A	R260R	0.619938
786	G786T	R260S	0.565994
787	A787T	S261C	1.08265
787	A787G	S261G	0.305308
788	G788C	S261T	0.386045
788	G788A	S261N	0.217636
789	T789A	S261R	0.685356
789	T789C	S261S	0.613949
790	A790T	I262L	2.07766
790	A790G	I262V	1.18227
791	T791C	I262T	0.204139
791	T791A	I262K	0.0646719
792	A792T	I262I	1.36722
792	A792G	I262M	0.583026
793	T793A	C263S	0.240946
793	T793C	C263R	0.0342548
794	G794T	C263F	0.0587572
794	G794A	C263Y	0.0496399
795	T795C	C263C	1.02574
795	T795A	C263_	0.0392389
795	T795G	C263W	0.020295
796	G796A	E264K	0.196309
796	G796T	E264_	0.0865467
797	A797G	E264G	0.138307
797	A797T	E264V	0.0790891
798	G798A	E264E	0.597779
798	G798T	E264D	0.168124
799	A799G	K265E	0.087432
799	A799T	K265_	0.0249077
800	A800T	K265I	0.0221399
800	A800G	K265R	0.0719542
801	A801T	K265N	0.0450307
801	A801G	K265K	0.888324
802	C802T	L266F	0.138372
803	T803A	L266H	0.0452878
803	T803C	L266P	0.0601084
804	T804G	L266L	0.00916105
804	T804A	L266L	0.539214
804	T804C	L266L	0.87915
805	G805A	E267K	0.227086
806	A806T	E267V	0.162963
806	A806G	E267G	0.306028
807	A807G	E267E	0.516114
807	A807T	E267D	0.117067
808	C808T	Q268_	0.0917241
809	A809C	Q268P	0
809	A809G	Q268R	0.066421
809	A809T	Q268L	0.0601769
810	A810T	Q268H	0.172173
810	A810G	Q268Q	2.06974
811	T811C	S269P	0.0533545
811	T811A	S269T	0.0961939
812	C812T	S269L	0.350831
812	C812A	S269_	0.0761393
813	A813T	S269S	1.33989
813	A813G	S269S	0.96252
813	A813C	S269S	0.938582
814	G814A	G270R	0.0515098
814	G814T	G270_	0.167433
815	G815A	G270E	0.10985
816	A816G	G270G	0.643244
816	A816T	G270G	0.459212
817	T817C	L271L	0.780541
817	T817A	L271M	0.291608
818	T818C	L271S	0.0630144
818	T818A	L271_	0.0483503
819	G819A	L271L	0.898712
820	C820T	P272S	0.184428
820	C820A	P272T	0.080162
821	C821T	P272L	0.162516
821	C821A	P272Q	0.0293647
822	A822T	P272P	0.770291
822	A822G	P272P	0.859812
822	A822C	P272P	2.91518
823	G823A	V273I	0.476377
823	G823C	V273L	0.0822314
824	T824C	V273A	0.0428237
824	T824A	V273D	0.0365303
825	T825A	V273V	2.0863
825	T825C	V273V	0.830267
825	T825G	V273V	0.0953008
826	G826T	G274_	0.0559833
826	G826A	G274R	0.113
827	G827T	G274V	0.0800942
827	G827A	G274E	0.104552
828	A828T	G274G	0.896509
828	A828G	G274G	0.80676
829	G829T	G275C	0.0284658
829	G829A	G275S	0.0480134
830	G830A	G275D	0.126708
830	G830T	G275V	0.112627
831	C831T	G275G	0.66486
832	A832G	N276D	0.152827
832	A832T	N276Y	0.011151
833	A833G	N276S	0.122128
833	A833T	N276I	0.0324133
834	T834A	N276K	0.0442791
834	T834C	N276N	1.00542
835	G835T	E277_	0.103963
835	G835A	E277K	0.523773
836	A836T	E277V	0.0983014
836	A836G	E277G	0.0693813
837	G837A	E277E	0.51556
837	G837T	E277D	0.0308377
838	A838T	K278_	0.0381565
838	A838G	K278E	0.0831481
839	A839T	K278M	0.0523994
839	A839G	K278R	0.0932317
840	G840A	K278K	3.47132
841	A841T	K279_	0.0629864
841	A841G	K279E	0.0973582
842	A842T	K279I	0.174144
842	A842G	K279R	0.361623
843	A843T	K279N	0.00485983
843	A843C	K279N	0.022141
843	A843G	K279K	0.704051
844	G844A	A280T	0.032312
845	C845T	A280V	0.317063
846	A846T	A280A	1.20714
846	A846G	A280A	0.775048
847	A847G	K281E	0.0552708
847	A847T	K281_	0.0245046
848	A848G	K281R	0.467032
848	A848T	K281M	0.0135552
849	G849A	K281K	0.924495
850	T850C	L282L	0.665361
850	T850A	L282M	0.0260204
851	T851C	L282S	0.0332101
851	T851A	L282_	0.0175906
852	G852A	L282L	0.944255
852	G852T	L282F	0.112403
853	G853C	A283P	0.059241
853	G853A	A283T	0.292246
853	G853T	A283S	0.104061
854	C854T	A283V	0.196511
855	A855T	A283A	0.406448
855	A855G	A283A	1.20626
856	A856G	N284D	0.0475164
856	A856T	N284Y	0.0664202
857	A857T	N284I	0.0523323
857	A857G	N284S	0.0765095
858	T858A	N284K	0.0177741
858	T858C	N284N	0.331464
859	G859A	V285I	0.152373
860	T860C	V285A	0.0916345
860	T860A	V285D	0.038986
861	T861C	V285V	0.961886
861	T861A	V285V	0.814006
862	G862C	V286L	0.0120759
862	G862A	V286I	0.323928
863	T863C	V286A	0.144338
863	T863A	V286E	0.0185211
864	A864G	V286V	0.676381
864	A864T	V286V	1.29668
865	A865T	R287W	0.0329051
865	A865G	R287G	0.0896438
866	G866A	R287K	0.343176
866	G866T	R287M	0.327957
867	G867A	R287R	0.302216
867	G867T	R287S	0.381924
868	A868G	K288E	0.0515733
868	A868T	K288_	0.0263488
869	A869G	K288R	1.00258
869	A869T	K288M	0.122385
870	G870A	K288K	0.548513
870	G870T	K288N	0.0293027
871	A871G	M289V	0.0984588
871	A871T	M289L	0.0194677
872	T872A	M289K	0.0377391
872	T872C	M289T	0.0353606
873	G873T	M289I	0.02706
873	G873A	M289I	0.132841
874	A874T	M290L	0.0920417
874	A874G	M290V	0.2104
875	T875A	M290K	0.0460656
875	T875C	M290T	0.0618251
876	G876A	M290I	0.321618
876	G876T	M290I	0.0986259
877	A877C	T291P	0.0449952
877	A877G	T291A	0.508896
877	A877T	T291S	0.313127
878	C878T	T291I	1.43976
878	C878A	T291N	0.0204362
879	C879T	T291T	0.518859
879	C879A	T291T	0.673708
880	A880G	N292D	0.118175
880	A880T	N292Y	1.21123
881	A881T	N292I	0.629598
881	A881G	N292S	0.929881
882	T882A	N292K	0.108974
882	T882C	N292N	0.955251
883	T883A	S293T	0.982402
883	T883C	S293P	0.318926
884	C884T	S293F	0.159006
884	C884A	S293Y	0.0574452
885	T885C	S293S	1.04265
885	T885A	S293S	0.956576
886	C886T	Q294_	0.26098
886	C886A	Q294K	0.31076
887	A887G	Q294R	0.734981
887	A887T	Q294L	0.395594
888	G888A	Q294Q	0.498165
888	G888T	Q294H	0.406704
889	G889A	D295N	0.167712
890	A890T	D295V	0.0736846
890	A890G	D295G	0.114724
891	C891T	D295D	0.898797
892	A892T	T296S	0.278481
892	A892G	T296A	1.71769
893	C893A	T296N	0.495771
893	C893T	T296I	0.771767
894	T894A	T296T	0.722695
894	T894C	T296T	0.917256
895	G895A	E297K	0.550215
895	G895T	E297_	0.0536461
896	A896G	E297G	0.110929
896	A896T	E297V	0.0826071
897	A897G	E297E	0.758267
897	A897T	E297D	1.08928
898	A898G	I298V	0.4275
898	A898T	I298F	0.319746
899	T899C	I298T	0.272827
899	T899A	I298N	0.148535
900	T900C	I298I	0.685658
900	T900A	I298I	1.14837
901	T901A	S299T	0.104663
901	T901C	S299P	0.0684963
903	T903G	S299S	0.148658
903	T903C	S299S	0.62375
903	T903A	S299S	0.546458
904	T904C	F300L	0.0485511
904	T904A	F300I	0.0265692
905	T905A	F300Y	0.440636
905	T905C	F300S	0.0688555
906	C906G	F300L	0.041117
906	C906A	F300L	0.0374369
906	C906T	F300F	0.808632
907	A907C	T301P	0.0398533
907	A907G	T301A	0.0485377
907	A907T	T301S	0.0975966
908	C908T	T301I	0.198501
909	C909A	T301T	0.96135
909	C909T	T301T	1.14891
910	A910G	I302V	0.815747
910	A910T	I302F	0.0360807
911	T911A	I302N	0.0329572
911	T911C	I302T	0.0608341
912	C912T	I302I	0.582693
912	C912A	I302I	1.40776
913	A913G	T303A	0.0404065
913	A913C	T303P	0.0498161
913	A913T	T303S	0.174011
914	C914T	T303I	0.169215
915	T915A	T303T	0.792432
915	T915C	T303T	0.898185
916	G916T	G304_	0.0513924
916	G916C	G304R	0.0346527
916	G916A	G304R	0.183268
917	G917T	G304V	0.0379542
917	G917A	G304E	0.0664196
918	A918G	G304G	0.823602
918	A918T	G304G	0.898664
919	G919T	D305Y	0.0332102
919	G919A	D305N	0.0709492
920	A920G	D305G	0.0498143
920	A920T	D305V	0.0349129
921	T921C	D305D	0.652994
921	T921A	D305E	0.00349567
922	A922T	N306Y	0.00560181
922	A922G	N306D	0.133446
923	A923T	N306I	0.0161023
923	A923G	N306S	0.140005
924	C924T	N306N	0.59157
925	A925G	T307A	0.132843
925	A925T	T307S	0.0749894
926	C926G	T307S	0.0364252
926	C926T	T307I	0.0513564
927	C927A	T307T	1.3074
927	C927T	T307T	0.968147
928	A928C	K308Q	0.120764
928	A928G	K308E	0.0638642
928	A928T	K308_	0.0192834
929	A929C	K308T	0.00632549
929	A929G	K308R	0.0794954
929	A929T	K308I	0.0103005
930	A930T	K308N	0.0123351
930	A930C	K308N	0.0097681
930	A930G	K308K	0.339288
931	T931C	W309R	0.0463696
931	T931A	W309R	0.0373049
932	G932A	W309_	0.320443
932	G932T	W309L	0.153972
933	G933A	W309_	0.0976767
933	G933T	W309C	0.078656
934	A934G	N310D	0.0732583
934	A934T	N310Y	0.00815703
935	A935G	N310S	0.0438626
935	A935T	N310I	0.0162192
936	C936T	N310N	0.910169
937	G937T	E311_	0.105916
937	G937A	E311K	0.155337
938	A938G	E311G	0.0454451
938	A938T	E311V	0.0278734
939	A939G	E311E	0.842504
939	A939T	E311D	0.00948846
940	A940T	N312Y	0.0170309
940	A940G	N312D	0.0314386
940	A940C	N312H	0.0820926
941	A941T	N312I	0.0419499
941	A941G	N312S	0.0597777
942	T942A	N312K	0.0740823
942	T942C	N312N	0.654447
943	C943T	Q313_	0.34248
943	C943A	Q313K	0.0562016
944	A944G	Q313R	0.116588
944	A944T	Q313L	0.140571
945	G945A	Q313Q	1.12361
945	G945T	Q313H	0.223933
946	A946G	N314D	0.0496949
946	A946T	N314Y	0.0620644
947	A947G	N314S	1.51121
947	A947T	N314I	0.00948866
948	C948T	N314N	1.85509
949	C949T	P315S	0.117028
949	C949A	P315T	0.0265684
950	C950T	P315L	0.104613
951	T951C	P315P	0.485607
951	T951A	P315P	1.13721
952	C952T	R316W	0.183977
952	C952A	R316R	2.3235
953	G953A	R316Q	0.0801833
953	G953T	R316L	0.0374677
954	G954T	R316R	0.619923
954	G954A	R316R	0.614705
955	A955G	M317V	1.88994
955	A955T	M317L	0.113656
956	T956A	M317K	0.083641
956	T956C	M317T	0.842803
957	G957A	M317I	1.81315
958	T958G	F318V	0.277758
958	T958C	F318L	0.143583
958	T958A	F318I	0.0160692
959	T959A	F318Y	0.0209375
959	T959C	F318S	0.0771746
960	T960A	F318L	0.0831867
960	T960C	F318F	0.760209
961	T961C	L319L	0.684167
961	T961A	L319M	0.134797
962	T962C	L319S	0.0505823
962	T962A	L319_	0.0277357
963	G963A	L319L	0.673314
963	G963T	L319F	0.0933068
964	G964C	A320P	0.0281008
964	G964A	A320T	0.171204
964	G964T	A320S	0.061891
965	C965T	A320V	0.267044
965	C965A	A320D	0.0341875
965	C965G	A320G	0.150322
966	C966A	A320A	0.898842
966	C966G	A320A	0.664208
966	C966T	A320A	0.804151
967	A967T	M321L	0.0996323
967	A967G	M321V	0.389959
968	T968A	M321K	0.0612127
968	T968C	M321T	0.301552
969	G969A	M321I	0.389811
970	A970G	I322V	1.13955
970	A970T	I322F	0.0439227
971	T971C	I322T	4.28682
971	T971A	I322N	0.0973552
972	C972T	I322I	0.799203
972	C972A	I322I	0.596621
973	A973T	T323S	0.714127
973	A973G	T323A	0.375708
974	C974T	T323I	0.416509
975	A975T	T323T	0.818561
975	A975G	T323T	0.859771
976	T976C	Y324H	0.41579
976	T976A	Y324N	0.577047
977	A977T	Y324F	1.3801
977	A977G	Y324C	0.50439
978	T978A	Y324_	0.748529
978	T978C	Y324Y	0.72146
979	A979T	I325L	0.0752751
979	A979G	I325V	1.36036
980	T980C	I325T	0.27151
980	T980A	I325K	1.83216
981	A981G	I325M	2.53658
981	A981T	I325I	0.248606
982	A982T	T326S	0.600047
982	A982G	T326A	0.447568
983	C983A	T326N	0.15941
983	C983T	T326I	0.0911343
984	C984A	T326T	24.5887
984	C984G	T326T	0.56788
984	C984T	T326T	0.453707
985	A985G	R327G	0.100304
985	A985T	R327_	0.141798
986	G986T	R327I	0.119557
987	A987T	R327S	0.051421
987	A987G	R327R	0.506115
988	A988G	N328D	0.666026
988	A988T	N328Y	0.190453
989	A989T	N328I	0.211174
989	A989G	N328S	0.344729
990	T990C	N328N	0.459588
990	T990A	N328K	0.96446
991	C991T	Q329_	0.209108
992	A992T	Q329L	0.615258
992	A992G	Q329R	0.283057
993	G993A	Q329Q	0.401612
993	G993T	Q329H	0.0959874
994	C994T	P330S	0.507654
995	C995A	P330H	0.0914192
995	C995T	P330L	0.0587956
996	C996A	P330P	0.243431
996	C996T	P330P	0.479099
997	G997A	E331K	0.534571
997	G997T	E331_	0.0479957
998	A998T	E331V	1.19412
998	A998G	E331G	0.610674
999	A999G	E331E	1.25032
999	A999T	E331D	0.302771
1000	T1000C	W332R	0.0386018
1000	T1000A	W332R	0.0292124
1001	G1001T	W332L	0.0691937
1001	G1001A	W332_	0.0515486
1002	G1002A	W332_	0.0750168
1002	G1002C	W332C	0.0447279
1003	T1003C	F333L	0.571884
1003	T1003A	F333I	0.966946
1004	T1004C	F333S	0.0492898
1004	T1004A	F333Y	0.147535
1005	C1005T	F333F	0.431017
1006	A1006T	R334_	0.045957
1006	A1006G	R334G	0.0608532
1006	A1006C	R334R	0.561574
1007	G1007A	R334K	0.119031
1008	A1008T	R334S	0.0498217
1008	A1008G	R334R	0.306987
1009	A1009T	N335Y	0.0298971
1009	A1009G	N335D	0.488508
1010	A1010G	N335S	0.0173594
1010	A1010T	N335I	0.0989099
1011	T1011A	N335K	0.0129057
1011	T1011C	N335N	0.317128
1012	G1012A	V336I	0.548853
1013	T1013C	V336A	0.614833
1013	T1013A	V336D	0.0191935
1014	T1014C	V336V	1.5778
1014	T1014A	V336V	1.12287
1015	C1015T	L337L	1.4005
1015	C1015A	L337I	0.0685536
1016	T1016A	L337Q	0.0651437
1016	T1016C	L337P	0.0511927
1017	A1017T	L337L	2.19559
1017	A1017G	L337L	0.740353
1018	A1018T	S338C	0.332659
1018	A1018G	S338G	0.136659
1019	G1019A	S338N	0.0929862
1020	T1020A	S338R	0.0689872
1020	T1020C	S338S	0.350871
1021	A1021T	I339F	0.123836
1021	A1021G	I339V	0.743351
1022	T1022C	I339T	0.430832
1022	T1022A	I339N	0.0162424
1023	T1023A	I339I	1.68698
1023	T1023C	I339I	0.92696
1024	G1024A	A340T	0.173223
1025	C1025T	A340V	0.0920422
1025	C1025A	A340D	0.0213261
1026	T1026C	A340A	1.07186
1026	T1026A	A340A	0.269744
1027	C1027T	P341S	0.164956
1027	C1027A	P341T	0.0430967
1028	C1028A	P341Q	0.0527991
1028	C1028T	P341L	0.0959797
1029	A1029G	P341P	0.282516
1029	A1029T	P341P	0.557304
1030	A1030T	I342L	0.0948317
1030	A1030G	I342V	0.701545
1031	T1031C	I342T	0.511533
1031	T1031A	I342K	0.0178241
1032	A1032G	I342M	0.169399
1032	A1032T	I342I	1.53731
1033	A1033T	M343L	0.228173
1033	A1033G	M343V	0.0368156
1034	T1034A	M343K	0.0277315
1034	T1034C	M343T	0.134401
1035	G1035A	M343I	0.0695581
1036	T1036A	F344I	0.016417
1036	T1036C	F344L	0.0634806
1037	T1037A	F344Y	0.0836304
1037	T1037C	F344S	0.0884139
1038	C1038T	F344F	0.599184
1038	C1038A	F344L	0.0479918
1039	T1039A	S345T	0.0485496
1039	T1039C	S345P	0.0765171
1040	C1040T	S345L	0.246822
1041	A1041G	S345S	0.955442
1041	A1041T	S345S	0.931354
1042	A1042G	N346D	0.0537277
1042	A1042T	N346Y	0.0073031
1043	A1043G	N346S	0.154652
1043	A1043C	N346T	0.142182
1043	A1043T	N346I	0.00763805
1044	C1044T	N346N	0.626744
1045	A1045T	K347_	0.0147692
1045	A1045G	K347E	0.0843591
1046	A1046G	K347R	0.0376566
1046	A1046T	K347I	0.0217728
1047	A1047G	K347K	0.118729
1047	A1047T	K347N	0.00834828
1048	A1048T	M348L	0.398008
1048	A1048G	M348V	0.292484
1049	T1049A	M348K	0.0337726
1049	T1049C	M348T	0.0883368
1050	G1050A	M348I	0.184391
1051	G1051T	A349S	0.0548547
1051	G1051A	A349T	0.14197
1052	C1052A	A349E	0.0439898
1052	C1052T	A349V	0.230024
1053	G1053T	A349A	0.328411
1053	G1053A	A349A	0.71909
1054	A1054T	R350_	0.0258205
1054	A1054G	R350G	0.0968965
1055	G1055A	R350K	0.26939
1055	G1055T	R350I	0.0185743
1056	A1056G	R350R	0.743135
1056	A1056T	R350S	0.0865314
1057	C1057A	L351M	0.423553
1057	C1057T	L351L	0.91971
1058	T1058G	L351R	2.69751
1058	T1058C	L351P	0.0710781
1058	T1058A	L351Q	0.054675
1059	G1059A	L351L	0.910373
1059	G1059T	L351L	0.378645
1060	G1060A	G352R	0.064973
1060	G1060T	G352_	0.0735166
1061	G1061A	G352E	0.164564
1062	A1062T	G352G	0.699161
1062	A1062G	G352G	1.80338
1062	A1062C	G352G	0
1063	A1063T	K353_	0.0239959
1063	A1063G	K353E	0.0645322
1063	A1063C	K353Q	0.0540029
1064	A1064G	K353R	0.350245
1064	A1064T	K353M	0.124026
1065	G1065T	K353N	0.356515
1065	G1065A	K353K	0.233719
1066	G1066T	G354W	0.0678566
1066	G1066A	G354R	0.0516835
1067	G1067T	G354V	0.0593377
1067	G1067A	G354E	0.0356875
1068	G1068A	G354G	0.661544
1068	G1068C	G354G	0.0623958
1069	T1069C	Y355H	0.128533
1069	T1069A	Y355N	0.057862
1070	A1070T	Y355F	2.67854
1070	A1070G	Y355C	0.0706347
1071	C1071T	Y355Y	1.10385
1072	A1072T	M356L	0.0983413
1072	A1072G	M356V	0.143153
1073	T1073A	M356K	0.0207267
1073	T1073C	M356T	0.0434534
[truncated: 2,106 more rows]

## Sheet: B
Position	Mutation	Amino Acid Mutation	I-Mutant 2.0	Rosetta
29	T29A	L8H	-1.33	2.632
29	T29C	L8P	-1.07	NA
31	T31A	F9I	-1.1	NA
31	T31C	F9L	-1.39	NA
32	T32A	F9Y	-0.87	1.332
32	T32C	F9S	-1.89	3.368
34	T34A	L10I	-1.11	NA
35	T35C	L10S	-1.17	NA
36	A36T	L10F	-0.72	NA
37	A37G	K11E	-0.17	NA
38	A38T	K11I	-0.27	-1.935
38	A38G	K11R	0.06	NA
39	A39T	K11N	0.18	3.453
40	G40A	V12M	-0.98	NA
41	T41C	V12A	-1.16	NA
43	C43A	P13T	-1.2	NA
43	C43T	P13S	-1.85	NA
44	C44T	P13L	-0.37	NA
46	G46T	A14S	-1.74	NA
46	G46A	A14T	-1.05	NA
47	C47T	A14V	-0.63	NA
50	A50T	Q15L	0.15	-5.806
50	A50G	Q15R	-0.47	NA
51	A51T	Q15H	-0.79	NA
52	A52G	N16D	-0.49	NA
53	A53G	N16S	-0.77	NA
54	T54A	N16K	-1.27	-3.295
55	G55A	A17T	-1.35	NA
56	C56T	A17V	-0.54	NA
58	A58G	I18V	-0.37	NA
58	A58T	I18L	-0.05	NA
59	T59C	I18T	-1.22	3.032
59	T59A	I18K	-1.55	3.684
60	A60G	I18M	-0.8	3.567
61	A61G	S19G	-0.81	NA
61	A61T	S19C	-0.16	4.369
62	G62A	S19N	0.35	NA
64	A64G	T20A	-0.22	NA
64	A64T	T20S	0.04	NA
65	C65T	T20I	-0.36	6.096
67	A67T	T21S	0.07	NA
67	A67G	T21A	-0.24	NA
70	T70C	F22L	-0.86	2.459
70	T70A	F22I	-0.88	2.086
71	T71A	F22Y	-0.5	1.91
71	T71C	F22S	-1.4	NA
73	C73T	P23S	-1.23	NA
73	C73A	P23T	-0.75	0.361
74	C74A	P23H	-1.28	NA
74	C74T	P23L	-0.51	NA
76	T76A	Y24N	-1.51	0.621
76	T76C	Y24H	-1.58	NA
77	A77G	Y24C	-1.23	NA
77	A77T	Y24F	-1.02	-5.308
79	A79G	T25A	-0.16	0.355
79	A79T	T25S	0.09	2.143
80	C80G	T25S	0.09	2.143
80	C80T	T25I	-0.66	-0.815
82	G82A	G26R	-0.75	NA
83	G83A	G26E	-0.72	0.168
85	G85A	D27N	-0.21	NA
86	A86T	D27V	-0.22	-0.608
86	A86G	D27G	-0.21	NA
88	C88T	P28S	-1.82	-0.047
89	C89T	P28L	-0.98	5.338
89	C89A	P28H	-1.69	NA
91	C91T	P29S	-1.84	0.946
92	C92A	P29H	-1.69	NA
92	C92T	P29L	-1	NA
94	T94C	Y30H	-1.04	NA
94	T94A	Y30N	-1.06	4.627
95	A95T	Y30F	-0.24	1.415
95	A95G	Y30C	-0.74	NA
97	A97G	S31G	-1.5	NA
97	A97C	S31R	-0.35	-3.607
97	A97T	S31C	-0.69	NA
98	G98T	S31I	-0.17	NA
98	G98A	S31N	-0.43	1.73
99	C99A	S31R	-0.35	-3.607
100	C100A	H32N	-0.54	NA
100	C100T	H32Y	-0.07	NA
101	A101G	H32R	-0.4	-3.291
101	A101T	H32L	-0.05	NA
102	T102A	H32Q	-0.45	-1.89
103	G103A	G33R	-0.21	NA
104	G104A	G33E	-0.41	1.166
104	G104T	G33V	-0.07	7.181
106	A106T	T34S	-0.51	NA
106	A106G	T34A	-1.34	NA
107	C107T	T34I	-0.5	0.305
109	G109A	G35R	-0.76	NA
110	G110T	G35V	-0.5	NA
110	G110A	G35E	-1.07	NA
112	A112T	T36S	-0.81	NA
112	A112G	T36A	-1.54	NA
113	C113T	T36I	-0.57	NA
115	G115C	G37R	-0.76	4.129
115	G115A	G37R	-0.76	4.129
116	G116A	G37E	-1.12	-7.423
118	T118C	Y38H	-1.2	NA
118	T118A	Y38N	-1.41	-1.759
119	A119G	Y38C	-1.03	NA
119	A119T	Y38F	-0.46	-0.836
121	A121T	T39S	-1.21	2.214
121	A121G	T39A	-1.77	NA
122	C122T	T39I	-0.51	7.144
122	C122A	T39N	-1.46	3.901
122	C122G	T39S	-1.21	2.214
124	A124G	M40V	-0.88	2.075
124	A124T	M40L	-0.44	NA
125	T125C	M40T	-1.13	NA
125	T125A	M40K	-1.67	6.14
126	G126A	M40I	-0.43	NA
126	G126T	M40I	-0.43	NA
127	G127A	D41N	-1.27	NA
127	G127T	D41Y	-0.1	NA
128	A128T	D41V	-0.33	NA
128	A128G	D41G	-1.78	NA
129	T129A	D41E	-0.79	NA
130	A130T	T42S	-1.38	1.68
130	A130G	T42A	-2.06	NA
131	C131G	T42S	-1.38	1.68
131	C131T	T42I	-0.86	-2.996
133	G133A	V43I	-0.15	NA
134	T134A	V43D	-2.16	NA
134	T134C	V43A	-2.08	NA
136	A136G	N44D	-2.24	NA
136	A136T	N44Y	-1.44	NA
137	A137G	N44S	-2.37	NA
137	A137T	N44I	-0.81	NA
138	C138G	N44K	-2.3	2.498
138	C138A	N44K	-2.3	2.498
139	A139G	R45G	-2.31	NA
139	A139T	R45W	-0.81	NA
140	G140A	R45K	-1.46	2.138
140	G140C	R45T	-1.02	1.547
140	G140T	R45M	-0.86	NA
142	A142T	T46S	-1.16	NA
142	A142G	T46A	-1.9	NA
143	C143T	T46I	-0.77	NA
145	C145T	H47Y	-0.71	NA
146	A146G	H47R	-1.33	4.029
146	A146T	H47L	-0.25	5.4
146	A146C	H47P	-1.14	12.017
147	T147A	H47Q	-1.56	7.843
148	C148A	Q48K	-1.02	NA
149	A149T	Q48L	-0.32	NA
149	A149G	Q48R	-0.56	NA
151	T151A	Y49N	-1.81	3.464
151	T151C	Y49H	-1.45	NA
152	A152T	Y49F	-0.87	NA
152	A152G	Y49C	-1.21	NA
154	T154C	S50P	-1.2	NA
154	T154A	S50T	-0.87	NA
155	C155T	S50L	-0.42	NA
158	A158T	E51V	-0.45	NA
158	A158G	E51G	-1.38	NA
159	A159T	E51D	-0.48	NA
160	A160T	R52W	-0.48	NA
160	A160G	R52G	-1.24	NA
161	G161T	R52M	-0.82	NA
161	G161A	R52K	-1.09	NA
162	G162T	R52S	-0.96	NA
163	G163A	G53R	-1.18	NA
164	G164A	G53E	-1.18	25.448
166	A166G	R54G	-1.9	NA
168	A168T	R54S	-0.97	NA
169	T169C	W55R	-1.37	7.274
169	T169A	W55R	-1.37	7.274
170	G170T	W55L	-0.81	NA
171	G171T	W55C	-1.48	5.87
172	A172T	T56S	-0.11	NA
172	A172G	T56A	-0.17	NA
173	C173G	T56R	0	NA
173	C173A	T56K	0.44	-0.265
173	C173T	T56I	0.15	NA
175	A175G	T57A	-0.24	NA
175	A175C	T57P	-0.19	-2.434
175	A175T	T57S	0.05	NA
176	C176T	T57I	-0.11	NA
178	A178T	N58Y	0.17	-3.391
178	A178G	N58D	-0.13	NA
179	A179C	N58T	0.07	-0.938
179	A179G	N58S	-0.46	NA
179	A179T	N58I	1.03	-1.842
180	C180G	N58K	-0.87	-0.596
181	A181T	T59S	0.49	-1.557
181	A181G	T59A	0.29	NA
182	C182T	T59I	0.32	NA
184	G184A	E60K	0.24	NA
185	A185G	E60G	-0.55	NA
185	A185T	E60V	0.9	NA
186	A186T	E60D	0.38	NA
187	A187T	T61S	-0.92	NA
187	A187G	T61A	-1.45	2.15
188	C188T	T61I	-0.08	NA
190	G190A	G62R	-0.58	NA
191	G191A	G62E	-0.82	NA
193	G193A	A63T	-0.88	NA
193	G193T	A63S	-1.22	NA
194	C194T	A63V	0.1	NA
196	C196T	P64S	-0.94	NA
197	C197T	P64L	-0.01	NA
197	C197A	P64Q	-0.03	NA
200	A200G	Q65R	-0.46	NA
200	A200T	Q65L	0.34	NA
201	A201T	Q65H	-1.04	NA
202	C202T	L66F	-1.45	NA
203	T203C	L66P	-2.25	NA
203	T203A	L66H	-2.36	NA
205	A205T	N67Y	0.39	NA
205	A205G	N67D	0.04	NA
206	A206T	N67I	1.23	NA
206	A206G	N67S	0.15	-1.867
208	C208T	P68S	-1.41	1.563
208	C208G	P68A	-2.04	4.337
208	C208A	P68T	-1.24	NA
209	C209A	P68Q	-1.56	NA
209	C209T	P68L	-0.51	13.408
211	A211G	I69V	-1.02	NA
211	A211T	I69F	-1.59	-0.141
212	T212A	I69N	-2.4	NA
212	T212C	I69T	-2.36	NA
214	G214A	D70N	-0.92	NA
215	A215T	D70V	0.01	2.913
215	A215G	D70G	-0.92	-2.037
216	T216A	D70E	-0.31	0.916
217	G217T	G71W	-1.01	NA
217	G217A	G71R	-1.09	NA
218	G218T	G71V	-0.92	NA
218	G218A	G71E	-1.13	NA
220	C220G	P72A	-1.83	NA
220	C220A	P72T	-1.36	-1.397
220	C220T	P72S	-1.61	NA
221	C221A	P72Q	-1.61	NA
221	C221T	P72L	-0.59	1.821
224	T224A	L73Q	-1.39	-4.398
224	T224C	L73P	-1.15	NA
226	C226T	P74S	-1.83	NA
226	C226G	P74A	-2.19	0.654
226	C226A	P74T	-1.55	4.681
227	C227T	P74L	-0.71	NA
227	C227A	P74Q	-1.77	1.868
229	G229A	E75K	-1.01	NA
230	A230T	E75V	-0.45	NA
230	A230G	E75G	-1.04	NA
231	A231T	E75D	-0.3	NA
232	G232A	D76N	-0.72	NA
232	G232T	D76Y	-0.35	NA
233	A233T	D76V	-0.43	0.555
233	A233G	D76G	-0.83	NA
235	A235T	N77Y	-0.06	NA
235	A235G	N77D	0.06	NA
236	A236G	N77S	-0.33	3.086
236	A236T	N77I	0.28	3.937
237	T237A	N77K	-0.47	NA
238	G238A	E78K	-0.89	NA
239	A239G	E78G	-1.35	NA
239	A239T	E78V	-0.36	-1.084
240	A240T	E78D	-0.42	NA
241	C241T	P79S	-1.98	-0.341
241	C241G	P79A	-2.11	NA
242	C242T	P79L	-0.93	NA
244	A244C	S80R	-0.87	NA
244	A244T	S80C	-1.01	NA
244	A244G	S80G	-2.1	NA
245	G245A	S80N	-1.17	-6.195
246	T246A	S80R	-0.87	NA
247	G247T	G81C	-1.24	-0.991
247	G247A	G81S	-1.38	NA
248	G248A	G81D	-1.33	-1.261
250	T250C	Y82H	-1.92	-2.947
250	T250A	Y82N	-2.33	3.101
251	A251G	Y82C	-1.7	14.369
251	A251T	Y82F	-1.33	1.013
253	G253A	A83T	-1.6	NA
254	C254A	A83D	-1.54	3.559
254	C254T	A83V	-0.8	NA
256	C256A	Q84K	-1.24	NA
257	A257C	Q84P	-1.35	8.182
257	A257G	Q84R	-0.87	7.002
257	A257T	Q84L	-0.04	6.976
258	A258T	Q84H	-1.43	-5.019
259	A259G	T85A	-1.57	NA
259	A259T	T85S	-0.67	NA
260	C260T	T85I	-0.3	NA
262	G262A	D86N	-0.29	NA
263	A263G	D86G	-0.14	NA
264	T264A	D86E	0.12	NA
265	T265C	C87R	-0.75	NA
265	T265A	C87S	-1.18	-3.648
266	G266A	C87Y	-0.3	NA
268	G268A	V88I	-0.96	NA
269	T269C	V88A	-2.47	NA
269	T269A	V88E	-2.72	6.301
271	T271A	L89M	-1.17	NA
272	T272C	L89S	-2.72	NA
273	G273T	L89F	-1.27	-1.279
273	G273C	L89F	-1.27	-1.279
274	G274A	E90K	-1.06	NA
275	A275G	E90G	-1.37	NA
275	A275T	E90V	0.44	2.359
276	A276T	E90D	-0.55	1.549
277	G277T	A91S	-2.65	NA
277	G277C	A91P	-2.59	14.954
277	G277A	A91T	-2.8	NA
278	C278T	A91V	-1.62	NA
280	A280T	M92L	-1.15	NA
280	A280G	M92V	-1.14	NA
281	T281A	M92K	-3.03	11.757
281	T281C	M92T	-2.98	NA
282	G282T	M92I	-1.14	NA
282	G282A	M92I	-1.14	NA
283	G283T	A93S	-0.48	NA
283	G283A	A93T	-0.08	NA
284	C284A	A93D	-0.42	1.282
284	C284T	A93V	0.23	NA
286	T286G	F94V	-0.89	NA
286	T286A	F94I	-0.99	NA
286	T286C	F94L	-1.17	NA
287	T287C	F94S	-1.88	NA
287	T287A	F94Y	-1.4	NA
289	C289A	L95I	-1.7	NA
289	C289T	L95F	-1.54	NA
290	T290C	L95P	-2.88	11.372
290	T290A	L95H	-3.09	-1.042
292	G292A	E96K	-0.66	NA
293	A293G	E96G	-1.04	NA
293	A293T	E96V	0.51	NA
294	G294T	E96D	0.51	NA
295	G295A	E97K	-0.29	NA
296	A296T	E97V	0.19	NA
296	A296G	E97G	-0.44	NA
297	A297T	E97D	-0.33	NA
298	T298C	S98P	-0.9	8.843
298	T298A	S98T	-0.57	NA
299	C299T	S98F	-0.15	NA
301	C301A	H99N	-1.29	NA
301	C301T	H99Y	0.1	NA
302	A302T	H99L	0.39	2.529
302	A302G	H99R	-0.53	NA
303	T303A	H99Q	-0.72	NA
304	C304A	P100T	-0.56	NA
305	C305T	P100L	-0.11	NA
307	G307T	G101C	-1.19	NA
307	G307A	G101S	-1.21	NA
308	G308T	G101V	-0.65	NA
308	G308A	G101D	-1.14	NA
310	A310T	I102F	-1.11	NA
310	A310G	I102V	-1.31	NA
311	T311C	I102T	-2.5	NA
311	T311A	I102N	-2.31	4.704
313	T313A	F103I	-0.6	NA
313	T313C	F103L	-0.54	NA
313	T313G	F103V	-1.19	NA
314	T314A	F103Y	-0.82	NA
314	T314C	F103S	-1.93	NA
315	T315G	F103L	-0.54	NA
315	T315A	F103L	-0.54	NA
316	G316A	E104K	-0.44	NA
317	A317T	E104V	0.57	NA
317	A317G	E104G	-0.9	NA
319	A319G	T105A	-0.74	NA
319	A319T	T105S	-0.01	NA
320	C320T	T105I	-0.22	NA
322	T322A	S106T	-1.15	NA
322	T322C	S106P	-1.59	13.781
323	C323T	S106L	-0.38	NA
325	T325A	C107S	-0.96	NA
325	T325C	C107R	-0.64	-3.721
326	G326A	C107Y	-0.34	NA
328	C328A	L108I	0.8	-8.805
328	C328T	L108F	0.57	NA
329	T329A	L108H	-0.44	NA
329	T329C	L108P	-0.38	NA
329	T329G	L108R	0.28	NA
331	G331A	E109K	-0.2	NA
332	A332T	E109V	0.74	3.365
332	A332G	E109G	-0.7	NA
333	A333T	E109D	-0.03	NA
334	A334T	T110S	-0.93	NA
334	A334G	T110A	-1.29	NA
335	C335T	T110M	-0.2	NA
337	A337T	M111L	0.17	NA
337	A337G	M111V	-0.29	NA
338	T338A	M111K	-1.49	NA
338	T338C	M111T	-1.38	NA
339	G339T	M111I	-0.29	NA
339	G339A	M111I	-0.29	NA
340	G340A	E112K	0.12	NA
341	A341T	E112V	0.34	NA
341	A341G	E112G	-0.1	NA
342	G342C	E112D	0.34	NA
342	G342T	E112D	0.34	NA
343	G343A	V113I	-0.1	NA
343	G343T	V113F	-0.25	NA
344	T344A	V113D	-1.16	NA
344	T344C	V113A	-0.17	NA
346	G346A	V114I	-0.92	NA
347	T347A	V114D	-2.76	5.712
347	T347C	V114A	-2.98	NA
349	C349A	Q115K	-0.44	NA
350	A350C	Q115P	-0.64	11.39
350	A350G	Q115R	0.04	NA
350	A350T	Q115L	0.41	NA
351	G351C	Q115H	-0.77	-0.542
351	G351T	Q115H	-0.77	-0.542
352	C352A	Q116K	-0.44	-1.227
353	A353T	Q116L	0.11	NA
353	A353G	Q116R	0.05	NA
354	A354T	Q116H	-0.63	NA
354	A354C	Q116H	-0.63	NA
355	A355G	T117A	-1.89	NA
355	A355T	T117S	-0.97	NA
356	C356T	T117I	-0.66	NA
359	G359A	R118Q	-1.03	NA
359	G359T	R118L	0.14	NA
361	G361T	V119L	-0.45	NA
361	G361C	V119L	-0.45	NA
361	G361A	V119M	-1.12	NA
362	T362G	V119G	-3.19	NA
362	T362A	V119E	-2.06	NA
362	T362C	V119A	-1.93	NA
364	G364A	D120N	-1	-2.55
364	G364T	D120Y	0.05	NA
365	A365T	D120V	0.06	NA
365	A365G	D120G	-1.18	NA
367	A367G	K121E	-0.52	NA
368	A368T	K121M	0.25	NA
368	A368G	K121R	-0.09	NA
369	G369T	K121N	-0.12	NA
370	C370G	L122V	-1.58	NA
370	C370A	L122M	-1.16	NA
371	T371A	L122Q	-2.49	3.252
371	T371C	L122P	-2.43	NA
373	A373T	T123S	-0.29	NA
373	A373G	T123A	-0.94	NA
373	A373C	T123P	-0.63	NA
374	C374T	T123I	-0.16	NA
377	A377G	Q124R	-0.13	NA
377	A377T	Q124L	0.41	NA
378	A378C	Q124H	-0.65	NA
378	A378T	Q124H	-0.65	NA
379	G379A	G125S	-1.07	13.282
379	G379T	G125C	-0.76	NA
380	G380A	G125D	-0.88	8.555
383	G383T	R126L	0.28	-1.382
383	G383A	R126Q	-0.58	NA
386	A386G	Q127R	-0.05	NA
386	A386T	Q127L	0.56	NA
387	G387T	Q127H	-0.44	NA
388	A388T	T128S	-0.5	0.788
388	A388G	T128A	-1.07	3.161
389	C389T	T128I	0.06	-2.876
391	T391C	Y129H	-1.48	NA
391	T391A	Y129N	-1.67	NA
392	A392T	Y129F	-0.81	NA
392	A392G	Y129C	-1.33	10.528
394	G394A	D130N	-0.61	NA
395	A395G	D130G	-1.29	NA
395	A395T	D130V	0.12	6.866
396	C396A	D130E	-0.51	1.882
397	T397A	W131R	-1.71	6.747
397	T397C	W131R	-1.71	6.747
398	G398T	W131L	-0.75	NA
399	G399T	W131C	-1.78	6.982
400	A400G	T132A	-1.09	NA
400	A400T	T132S	-0.77	NA
401	C401T	T132I	0.23	NA
403	C403A	L133I	-0.62	NA
404	T404A	L133Q	-1.23	NA
404	T404C	L133P	-1.17	10.61
406	A406G	N134D	-0.58	NA
406	A406T	N134Y	0.35	-1.122
407	A407T	N134I	0.93	6.062
407	A407G	N134S	-0.4	NA
408	T408A	N134K	-0.41	NA
409	A409T	R135W	0.12	2.423
409	A409G	R135G	-0.63	NA
410	G410T	R135M	0.04	NA
410	G410A	R135K	0.06	NA
412	A412G	N136D	-0.73	-0.463
412	A412T	N136Y	0.03	2.531
413	A413G	N136S	-0.55	1.095
413	A413T	N136I	0.74	0.011
415	C415A	Q137K	-0.21	NA
416	A416T	Q137L	0.56	NA
416	A416G	Q137R	-0.22	NA
417	G417T	Q137H	-0.5	NA
418	C418T	P138S	-1.1	NA
418	C418A	P138T	-0.81	NA
419	C419T	P138L	0.25	-0.047
419	C419A	P138H	-0.9	NA
421	G421A	A139T	-0.97	NA
421	G421T	A139S	-1.01	NA
422	C422T	A139V	-0.42	NA
422	C422A	A139D	-1.29	1.285
422	C422G	A139G	-2.23	NA
424	G424A	A140T	-0.56	NA
425	C425A	A140E	-0.64	NA
425	C425T	A140V	-0.05	NA
427	A427T	T141S	-0.4	NA
427	A427G	T141A	-1.12	NA
428	C428T	T141I	0.26	NA
430	G430A	A142T	-1.15	NA
430	G430T	A142S	-1.23	NA
431	C431T	A142V	-0.5	NA
433	T433A	L143M	-0.92	NA
433	T433G	L143V	-1.33	4.441
434	T434C	L143S	-2.39	5.044
434	T434G	L143W	-1.45	-2.946
435	G435T	L143F	-0.79	0.498
436	G436T	A144S	-0.83	NA
436	G436A	A144T	-0.68	NA
437	C437G	A144G	-1.8	2.801
437	C437T	A144V	-0.07	NA
437	C437A	A144D	-0.98	1.611
439	A439T	N145Y	0.02	-4.972
439	A439G	N145D	-0.98	NA
439	A439C	N145H	-0.79	1.442
440	A440G	N145S	-0.85	NA
440	A440C	N145T	-0.36	NA
440	A440T	N145I	0.89	1.533
442	A442G	T146A	-1.83	NA
442	A442T	T146S	-1.27	NA
443	C443T	T146I	-0.21	-5.465
445	A445G	I147V	-0.06	NA
445	A445T	I147L	0.29	NA
446	T446C	I147T	-1.77	NA
446	T446A	I147K	-1.65	1.074
447	A447G	I147M	-0.85	NA
449	A449T	E148V	0.64	-4.777
449	A449G	E148G	-1.21	2.942
450	A450T	E148D	-0.12	1.121
451	G451A	V149M	-1.04	4.531
452	T452C	V149A	-1.56	-0.905
452	T452A	V149E	-1.79	0.779
454	T454A	F150I	-0.87	5.74
454	T454C	F150L	-0.89	1.764
455	T455C	F150S	-2.65	NA
455	T455A	F150Y	-0.77	NA
456	C456A	F150L	-0.89	1.764
457	A457G	R151G	-0.58	NA
458	G458C	R151T	-0.12	NA
458	G458A	R151K	-0.19	NA
458	G458T	R151I	0.07	NA
459	A459T	R151S	-0.45	NA
460	T460C	S152P	-0.35	NA
460	T460A	S152T	-0.34	NA
461	C461T	S152L	-0.06	NA
463	A463T	N153Y	-0.35	NA
463	A463G	N153D	-1.01	1.137
464	A464G	N153S	-1.43	NA
464	A464T	N153I	0.28	NA
465	T465A	N153K	-1.45	NA
466	G466A	G154S	-1.06	NA
467	G467A	G154D	-0.65	NA
469	C469A	L155I	-1.06	NA
469	C469T	L155F	-0.72	NA
470	T470C	L155P	-1.77	9.249
470	T470A	L155H	-1.74	NA
472	A472G	T156A	-0.1	NA
472	A472T	T156S	-0.57	NA
473	C473T	T156M	0.07	NA
475	G475T	A157S	-2.32	NA
475	G475C	A157P	-2.34	12.177
475	G475A	A157T	-2.59	NA
476	C476A	A157D	-2.38	NA
476	C476T	A157V	-1.36	NA
478	A478G	N158D	-1.59	NA
478	A478C	N158H	-1.77	-5.232
478	A478T	N158Y	-0.5	-5.362
479	A479G	N158S	-1.35	NA
479	A479T	N158I	0.15	NA
480	T480A	N158K	-2.08	NA
481	G481A	E159K	-1.65	NA
482	A482G	E159G	-1.64	NA
482	A482T	E159V	-0.06	1.937
483	A483T	E159D	-0.57	NA
484	T484A	S160T	-0.27	NA
484	T484C	S160P	-0.8	6.899
485	C485A	S160Y	-0.22	0.093
485	C485T	S160F	0.06	NA
487	G487A	G161R	-1.11	NA
488	G488A	G161E	-1.34	NA
490	A490G	R162G	-1.54	3.89
490	A490T	R162W	-0.45	-0.997
491	G491A	R162K	-1.35	-2.099
491	G491T	R162M	-0.46	-1.412
493	C493T	L163F	-1.49	NA
493	C493A	L163I	-1.64	NA
494	T494A	L163H	-3.2	1.23
494	T494C	L163P	-3.11	NA
496	A496G	I164V	-0.59	NA
496	A496T	I164L	-0.47	NA
497	T497A	I164K	-2.56	-0.24
497	T497C	I164T	-2.12	NA
498	A498G	I164M	-1.33	NA
499	G499A	D165N	-1.55	NA
499	G499T	D165Y	-0.47	-3.675
500	A500T	D165V	-0.26	1.783
500	A500G	D165G	-2.12	2.088
501	C501G	D165E	-0.99	NA
502	T502A	F166I	-1	5.56
502	T502C	F166L	-0.86	NA
503	T503C	F166S	-2.68	7.895
503	T503A	F166Y	-1.16	NA
505	C505A	L167I	-1.77	NA
505	C505T	L167F	-1.47	NA
506	T506A	L167H	-3.11	7.252
506	T506C	L167P	-3.02	24.175
508	A508G	K168E	-0.48	NA
509	A509G	K168R	-0.34	NA
509	A509T	K168M	0.15	NA
511	G511A	D169N	-1.86	NA
511	G511T	D169Y	-0.65	16.425
512	A512G	D169G	-2.59	3.841
512	A512T	D169V	-0.48	-1.368
513	T513A	D169E	-1.34	0.436
514	G514A	V170I	-0.55	NA
515	T515A	V170E	-1.8	2.956
515	T515C	V170A	-1.33	NA
517	A517T	M171L	-1.39	NA
517	A517G	M171V	-1.39	NA
518	T518A	M171K	-2.7	-0.198
518	T518C	M171T	-2.49	NA
519	G519T	M171I	-1.19	NA
519	G519A	M171I	-1.19	NA
520	G520A	E172K	-2.24	NA
521	A521G	E172G	-2.71	NA
521	A521T	E172V	-1.18	NA
522	G522C	E172D	-1.86	NA
522	G522T	E172D	-1.86	NA
523	T523A	S173T	-0.14	4.261
523	T523C	S173P	-0.44	6.953
524	C524T	S173L	0.67	NA
526	A526T	M174L	-1.4	NA
526	A526G	M174V	-1.83	NA
527	T527A	M174K	-2.42	1.762
527	T527C	M174T	-2.19	NA
528	G528A	M174I	-1.15	NA
529	A529T	N175Y	-0.12	NA
529	A529G	N175D	-0.4	NA
530	A530G	N175S	-0.98	NA
530	A530T	N175I	0.06	NA
532	A532G	K176E	-0.89	NA
533	A533G	K176R	-0.9	NA
533	A533T	K176I	0.11	NA
534	A534T	K176N	-0.04	NA
535	G535A	E177K	-0.62	NA
536	A536G	E177G	-0.97	NA
536	A536T	E177V	-0.19	NA
537	A537T	E177D	-0.19	NA
539	A539T	E178V	0.42	NA
539	A539G	E178G	-0.77	NA
540	A540T	E178D	0.15	NA
541	A541T	M179L	-0.74	NA
541	A541G	M179V	-1.04	NA
542	T542A	M179K	-2.24	NA
542	T542C	M179T	-1.71	NA
543	G543A	M179I	-0.98	NA
544	G544A	E180K	-0.86	NA
545	A545G	E180G	-1.83	NA
545	A545T	E180V	-0.02	NA
546	G546T	E180D	-0.47	NA
547	A547G	I181V	-0.9	NA
547	A547T	I181F	-1.07	NA
548	T548C	I181T	-1.09	3.607
548	T548G	I181S	-2	3.75
548	T548A	I181N	-1.64	6.628
550	A550G	T182A	-0.77	NA
550	A550T	T182S	-0.49	NA
551	C551T	T182I	-0.12	NA
553	A553G	T183A	-0.91	NA
553	A553T	T183S	-0.56	NA
554	C554A	T183N	-0.6	NA
554	C554T	T183I	-0.26	NA
556	C556T	H184Y	0.28	NA
557	A557T	H184L	0.22	-0.477
557	A557G	H184R	-0.29	1.916
558	T558A	H184Q	-0.29	NA
559	T559A	F185I	-0.95	0.73
559	T559C	F185L	-1.45	0.792
560	T560A	F185Y	-0.72	NA
560	T560C	F185S	-1.62	NA
561	T561A	F185L	-1.45	0.792
562	C562A	Q186K	-0.26	NA
563	A563C	Q186P	-0.37	-1.548
563	A563G	Q186R	-0.22	NA
563	A563T	Q186L	-0.09	NA
564	G564T	Q186H	-0.56	NA
565	A565G	R187G	-0.72	-2.36
566	G566T	R187I	-0.04	-3.461
567	A567T	R187S	-0.36	NA
568	A568G	K188E	-0.25	3.497
569	A569G	K188R	-0.01	NA
569	A569T	K188I	-0.11	NA
570	A570T	K188N	-0.15	-2.757
571	A571G	R189G	-0.78	NA
572	G572A	R189K	0.01	-1.91
573	A573T	R189S	-0.39	NA
575	G575T	R190L	-0.44	NA
575	G575A	R190Q	-0.55	-1.741
577	G577A	V191M	-0.44	NA
578	T578A	V191E	-0.57	NA
578	T578C	V191A	-1.03	NA
578	T578G	V191G	-1.56	-0.402
580	A580G	R192G	-0.42	3.117
581	G581A	R192K	-0.34	NA
581	G581T	R192I	-0.56	-4.531
582	A582T	R192S	-0.53	NA
583	G583T	D193Y	-0.46	1.231
583	G583A	D193N	-0.6	3.414
584	A584T	D193V	-0.47	-2.18
584	A584G	D193G	-0.25	-1.988
586	A586G	N194D	-0.08	NA
586	A586T	N194Y	-0.42	NA
587	A587G	N194S	-0.21	NA
587	A587T	N194I	-0.4	NA
588	T588A	N194K	-0.4	NA
589	A589T	M195L	-0.51	NA
589	A589G	M195V	-0.49	NA
590	T590C	M195T	-0.13	NA
590	T590A	M195K	-0.49	NA
591	G591A	M195I	-0.71	NA
591	G591T	M195I	-0.71	NA
604	G604A	V200M	-0.34	NA
605	T605A	V200E	-0.38	0.302
605	T605C	V200A	-0.81	-1.113
605	T605G	V200G	-1.24	2.051
607	A607G	T201A	-1.4	NA
607	A607T	T201S	-1.01	NA
608	C608T	T201I	-1.44	NA
611	A611G	Q202R	-0.43	NA
611	A611T	Q202L	-0.46	NA
611	A611C	Q202P	-0.8	NA
612	G612T	Q202H	-1.05	NA
613	A613G	R203G	-0.96	NA
614	G614T	R203I	-0.14	0.637
614	G614A	R203K	-0.56	NA
615	A615T	R203S	-0.63	-0.114
616	A616T	T204S	-0.87	NA
616	A616G	T204A	-1.41	0.234
617	C617T	T204I	-0.82	NA
619	A619T	I205L	-0.57	NA
619	A619G	I205V	-0.43	NA
620	T620A	I205K	-1.44	2.72
620	T620C	I205T	-0.99	-3.196
621	A621G	I205M	-0.76	NA
622	G622A	G206S	-1.33	0.468
622	G622T	G206C	-1	NA
623	G623A	G206D	-0.89	NA
625	A625G	K207E	-0.25	-0.34
626	A626T	K207I	-0.06	-2.096
626	A626G	K207R	-0.11	NA
626	A626C	K207T	0.17	3.24
627	A627T	K207N	0.19	-2.096
628	A628T	R208W	-0.07	-2.934
628	A628G	R208G	-0.68	NA
629	G629A	R208K	0.42	NA
631	A631G	K209E	-0.25	3.625
632	A632G	K209R	0.02	NA
632	A632T	K209M	-0.26	NA
633	G633T	K209N	-0.26	NA
635	A635T	Q210L	-0.78	NA
635	A635G	Q210R	-1	NA
637	A637G	R211G	-0.76	NA
638	G638A	R211K	0.21	NA
638	G638T	R211I	-0.19	NA
639	A639T	R211S	-0.53	NA
640	T640A	L212M	-0.98	NA
641	T641G	L212W	-1.24	-1.403
641	T641C	L212S	-2.34	2.928
642	G642T	L212F	-0.65	-1.985
643	A643T	N213Y	0.14	NA
643	A643G	N213D	-0.13	NA
644	A644T	N213I	-0.16	NA
644	A644G	N213S	-0.28	NA
645	C645G	N213K	-0.62	NA
646	A646G	K214E	-0.29	4.531
647	A647G	K214R	-0.35	NA
647	A647T	K214I	0.27	NA
648	A648T	K214N	-0.54	NA
649	A649T	R215W	-0.02	0.352
649	A649G	R215G	-1.56	NA
650	G650A	R215K	0.41	NA
650	G650T	R215M	0.03	NA
652	A652G	S216G	-2.11	NA
652	A652T	S216C	-0.51	NA
653	G653A	S216N	0.56	NA
654	T654A	S216R	-0.32	NA
655	T655C	Y217H	-2.14	-1.339
655	T655A	Y217N	-2.28	8.128
656	A656T	Y217F	-0.89	-1.441
656	A656G	Y217C	-1.89	10.957
659	T659A	L218Q	-1.92	2.21
659	T659C	L218P	-1.79	10.762
661	A661G	I219V	-0.41	NA
661	A661T	I219F	-0.82	0.138
662	T662C	I219T	-1.92	3.763
662	T662A	I219N	-1.46	3.283
664	A664G	R220G	-1.81	NA
664	A664T	R220W	-0.46	-4.002
665	G665T	R220M	-0.45	NA
665	G665A	R220K	-0.75	-2.032
666	G666T	R220S	-1.22	2.879
667	G667T	A221S	-1.66	NA
667	G667A	A221T	-1.31	NA
668	C668G	A221G	-2.92	8.393
668	C668A	A221E	-1.56	7.378
668	C668T	A221V	-0.57	NA
670	T670A	L222I	-1.32	NA
671	T671C	L222S	-3.07	0.81
672	A672T	L222F	-1.18	-5.317
673	A673G	T223A	-1.89	-3.166
673	A673T	T223S	-1.43	3.047
674	C674T	T223I	-0.55	NA
676	C676A	L224M	-1.2	-1.095
677	T677A	L224Q	-2.24	-2.462
677	T677C	L224P	-2.25	7.353
677	T677G	L224R	-2.17	7.179
679	A679G	N225D	-1.35	2.883
679	A679T	N225Y	-0.43	-3.555
680	A680C	N225T	-0.82	3.769
680	A680G	N225S	-1.01	-0.113
680	A680T	N225I	0.21	4.031
681	C681G	N225K	-1.01	NA
682	A682T	T226S	-1.26	-1.821
682	A682C	T226P	-1.26	NA
682	A682G	T226A	-1.61	4.959
683	C683T	T226I	-0.82	1.639
685	A685G	M227V	-0.88	1.979
685	A685T	M227L	-0.63	NA
686	T686A	M227K	-1.34	-2.668
686	T686C	M227T	-0.95	1.864
687	G687A	M227I	-0.76	NA
687	G687T	M227I	-0.76	NA
688	A688G	T228A	-1.53	NA
688	A688T	T228S	-0.73	-0.266
689	C689G	T228S	-0.73	-0.266
689	C689A	T228N	-1.19	2.487
689	C689T	T228I	-0.62	3.172
691	A691G	K229E	-1.05	-1.733
691	A691C	K229Q	-0.87	-1.101
692	A692G	K229R	-0.78	1.53
692	A692T	K229I	-0.31	0.047
693	A693C	K229N	-0.78	-2.984
693	A693T	K229N	-0.78	-2.984
694	G694T	D230Y	-0.18	-7.218
694	G694A	D230N	-0.87	NA
695	A695T	D230V	-0.3	-1.316
695	A695G	D230G	-1.18	2.083
696	T696A	D230E	-0.49	NA
697	G697A	A231T	-0.49	0.578
698	C698T	A231V	-0.39	14.058
698	C698A	A231D	-0.51	5.563
700	G700A	E232K	-1.84	NA
701	A701T	E232V	-0.67	-3.889
701	A701G	E232G	-2.24	1.552
702	G702T	E232D	-1.07	-0.832
703	A703G	R233G	-1.75	0.316
704	G704A	R233K	-1.52	1.4
704	G704T	R233I	-0.5	2.977
705	A705T	R233S	-1.22	1.128
706	G706T	G234W	-0.57	NA
706	G706A	G234R	-0.37	2.413
707	G707T	G234V	-0.49	8.813
707	G707A	G234E	-0.38	NA
709	A709G	K235E	-0.44	1.068
710	A710G	K235R	-0.57	NA
710	A710T	K235M	-0.16	1.572
711	G711T	K235N	-0.26	-0.278
713	T713A	L236Q	-0.9	NA
713	T713C	L236P	-0.54	0.402
715	A715C	K237Q	-0.16	NA
715	A715G	K237E	-0.05	1.002
716	A716T	K237I	-0.03	2.71
716	A716G	K237R	0.01	NA
717	A717T	K237N	0.15	-2.915
717	A717C	K237N	0.15	-2.915
718	C718T	R238W	-0.63	NA
719	G719T	R238L	-0.38	-0.193
719	G719A	R238Q	-1.09	2.111
721	A721G	R239G	-1.6	4.15
722	G722A	R239K	-0.88	0.375
722	G722T	R239I	-0.22	0.556
723	A723T	R239S	-0.94	1.571
724	G724T	A240S	-1.21	NA
724	G724A	A240T	-1.08	-2.281
725	C725T	A240V	-0.91	NA
727	A727T	I241F	-0.62	-1.42
727	A727G	I241V	-0.61	-0.387
728	T728C	I241T	-1.21	3.374
728	T728A	I241N	-1.01	7.126
730	G730A	A242T	-1.4	NA
731	C731T	A242V	-0.94	NA
731	C731A	A242E	-1.63	5.051
731	C731G	A242G	-2.53	1.891
733	A733G	T243A	-1.68	-3.925
733	A733T	T243S	-1.32	NA
734	C734A	T243N	-1.48	1.077
734	C734G	T243S	-1.32	NA
734	C734T	T243I	-1.11	-4.288
736	C736A	P244T	-1.19	2.449
736	C736T	P244S	-1.33	3.162
737	C737T	P244L	0.04	NA
739	G739T	G245W	-0.58	NA
739	G739A	G245R	-0.86	5.482
740	G740A	G245E	-1.36	-3.275
742	A742T	M246L	-0.68	NA
742	A742G	M246V	-1.24	0.102
743	T743C	M246T	-1.94	-0.29
743	T743A	M246K	-2.27	8.891
744	G744A	M246I	-0.86	NA
745	C745G	Q247E	-1.19	-0.858
746	A746G	Q247R	-0.99	6.776
746	A746T	Q247L	0.28	NA
747	A747C	Q247H	-1.41	-5.193
747	A747T	Q247H	-1.41	-5.193
748	A748G	I248V	-0.87	NA
748	A748T	I248L	-0.65	NA
749	T749C	I248T	-2.21	NA
749	T749A	I248K	-2.33	NA
750	A750G	I248M	-1.37	NA
751	A751T	R249W	-0.52	-7.206
751	A751G	R249G	-1.97	NA
752	G752T	R249M	-0.36	NA
752	G752A	R249K	-1.21	NA
753	G753T	R249S	-1.15	NA
754	G754A	G250R	-1.36	NA
754	G754T	G250W	-0.98	NA
755	G755A	G250E	-1.59	7.297
755	G755T	G250V	-0.48	6.115
757	T757A	F251I	-1.03	4.419
757	T757C	F251L	-0.73	12.392
758	T758A	F251Y	-1.17	NA
758	T758C	F251S	-2.04	7.505
759	T759G	F251L	-0.73	12.392
759	T759A	F251L	-0.73	12.392
760	G760A	V252I	-1.05	NA
761	T761A	V252E	-2.2	1.996
761	T761C	V252A	-1.96	NA
763	T763C	Y253H	-2.04	NA
763	T763A	Y253N	-2.04	NA
764	A764T	Y253F	-0.59	NA
764	A764G	Y253C	-1.56	NA
766	T766G	F254V	-1.87	NA
766	T766A	F254I	-1.12	NA
766	T766C	F254L	-0.83	NA
767	T767C	F254S	-2.84	NA
767	T767A	F254Y	-1.61	NA
767	T767G	F254C	-2.28	NA
768	T768A	F254L	-0.83	NA
768	T768G	F254L	-0.83	NA
769	G769A	V255I	-1.28	-0.955
770	T770C	V255A	-2.16	NA
770	T770A	V255D	-2.7	4.385
772	G772A	E256K	-1.65	NA
773	A773T	E256V	0.05	4.23
773	A773G	E256G	-2.31	NA
774	G774T	E256D	-0.95	-0.379
775	A775T	T257S	-2.63	NA
775	A775G	T257A	-2.74	NA
776	C776T	T257I	-1.27	NA
779	T779A	L258Q	-2.62	2.864
779	T779C	L258P	-2.67	16.966
781	G781A	A259T	-1.72	NA
781	G781T	A259S	-1.87	NA
782	C782T	A259V	-0.71	7.604
782	C782A	A259E	-1.89	12.912
784	A784G	R260G	-2.06	NA
784	A784T	R260W	-0.5	4.984
785	G785A	R260K	-1.31	NA
785	G785T	R260M	-0.56	NA
786	G786T	R260S	-1.42	NA
787	A787T	S261C	-0.9	NA
787	A787G	S261G	-2.17	NA
788	G788C	S261T	-0.84	NA
788	G788A	S261N	0.07	NA
789	T789A	S261R	-0.66	NA
790	A790T	I262L	-0.82	NA
790	A790G	I262V	-0.94	NA
791	T791C	I262T	-2.68	NA
791	T791A	I262K	-2.53	11.453
792	A792G	I262M	-1.59	NA
793	T793A	C263S	-1.46	NA
793	T793C	C263R	-1.14	-0.024
794	G794T	C263F	-0.65	9.74
794	G794A	C263Y	-0.71	18.563
795	T795G	C263W	-0.75	25.357
796	G796A	E264K	-0.14	NA
797	A797G	E264G	-0.82	NA
797	A797T	E264V	1.05	-1.735
798	G798T	E264D	-0.14	NA
799	A799G	K265E	-0.52	-1.352
800	A800T	K265I	0.21	2.349
800	A800G	K265R	0.23	1.083
801	A801T	K265N	-0.68	1.92
802	C802T	L266F	-1.36	NA
803	T803A	L266H	-2.65	-3.769
803	T803C	L266P	-2.41	8.923
805	G805A	E267K	-0.87	NA
806	A806T	E267V	0.45	NA
806	A806G	E267G	-1.26	NA
807	A807T	E267D	-0.52	NA
809	A809C	Q268P	-1.04	4.669
809	A809G	Q268R	-0.95	4.644
809	A809T	Q268L	-0.18	0.749
810	A810T	Q268H	-1.27	NA
811	T811C	S269P	-1.01	8.821
811	T811A	S269T	-0.84	1.604
812	C812T	S269L	-0.14	NA
814	G814A	G270R	-0.75	9.437
815	G815A	G270E	-0.86	NA
817	T817A	L271M	-0.94	NA
818	T818C	L271S	-2.14	1.302
820	C820T	P272S	-1.41	NA
820	C820A	P272T	-1.01	3.784
821	C821T	P272L	-0.27	NA
821	C821A	P272Q	-1.14	-0.327
823	G823A	V273I	-0.25	NA
823	G823C	V273L	-0.65	1.356
824	T824C	V273A	-1.27	-2.419
824	T824A	V273D	-1.5	-3.482
826	G826A	G274R	-0.54	NA
827	G827T	G274V	-0.14	0.647
827	G827A	G274E	-0.53	-0.299
829	G829T	G275C	-1.06	-4.141
829	G829A	G275S	-1.11	-4.734
830	G830A	G275D	-0.84	NA
830	G830T	G275V	-0.11	NA
832	A832G	N276D	0.05	NA
832	A832T	N276Y	0.04	-1.676
833	A833G	N276S	-0.08	NA
833	A833T	N276I	0.42	1.213
834	T834A	N276K	-0.47	-1.114
835	G835A	E277K	-0.88	NA
836	A836T	E277V	0.42	0.072
836	A836G	E277G	-1.35	1.86
837	G837T	E277D	-0.34	1.685
838	A838G	K278E	-0.87	-1.109
839	A839T	K278M	-0.02	-0.063
839	A839G	K278R	-0.57	2.447
841	A841G	K279E	-1.29	-1.179
842	A842T	K279I	-0.31	NA
842	A842G	K279R	-0.82	NA
843	A843T	K279N	-0.73	-0.9
843	A843C	K279N	-0.73	-0.9
844	G844A	A280T	-0.8	1.031
845	C845T	A280V	0.09	NA
847	A847G	K281E	-1.53	5.597
848	A848G	K281R	-1.06	NA
848	A848T	K281M	-0.2	0.156
850	T850A	L282M	-0.98	2.11
851	T851C	L282S	-2.04	4.348
852	G852T	L282F	-1.23	NA
853	G853C	A283P	-0.68	10.253
853	G853A	A283T	-0.81	NA
853	G853T	A283S	-0.84	-0.024
854	C854T	A283V	0.03	NA
856	A856G	N284D	-0.32	-0.415
856	A856T	N284Y	-0.14	-3.739
857	A857T	N284I	0.52	-1.41
857	A857G	N284S	-0.62	-0.417
858	T858A	N284K	-0.78	-2.857
859	G859A	V285I	0.27	NA
860	T860C	V285A	-0.78	0.823
860	T860A	V285D	-1.26	2.935
862	G862C	V286L	-0.52	2.997
862	G862A	V286I	-0.81	NA
863	T863C	V286A	-2.47	NA
863	T863A	V286E	-1.85	5.027
865	A865T	R287W	-0.59	-2.526
865	A865G	R287G	-1	4.024
866	G866A	R287K	-0.24	NA
866	G866T	R287M	-0.11	NA
867	G867T	R287S	-0.92	NA
868	A868G	K288E	-0.52	0.486
869	A869G	K288R	-0.17	NA
869	A869T	K288M	0.17	NA
870	G870T	K288N	-0.46	1.822
871	A871G	M289V	-0.81	1.47
871	A871T	M289L	-0.39	-0.911
872	T872A	M289K	-2.06	5.614
872	T872C	M289T	-1.36	1.378
873	G873T	M289I	-0.14	2.197
873	G873A	M289I	-0.14	2.197
874	A874T	M290L	-0.57	-3.286
874	A874G	M290V	-0.68	NA
875	T875A	M290K	-1.27	1.281
875	T875C	M290T	-0.83	0.652
876	G876A	M290I	-0.4	-3.146
876	G876T	M290I	-0.4	-3.146
877	A877C	T291P	-0.09	12.355
877	A877G	T291A	-0.34	NA
877	A877T	T291S	-0.5	NA
878	C878T	T291I	-0.72	NA
878	C878A	T291N	-0.62	1.864
880	A880G	N292D	-0.53	NA
880	A880T	N292Y	-0.03	NA
881	A881T	N292I	-0.08	NA
881	A881G	N292S	-0.52	NA
882	T882A	N292K	0.04	NA
883	T883A	S293T	-0.11	NA
883	T883C	S293P	-0.52	NA
884	C884T	S293F	0.12	NA
884	C884A	S293Y	-0.24	5.537
886	C886A	Q294K	-0.78	NA
887	A887G	Q294R	-0.21	NA
887	A887T	Q294L	-0.64	NA
888	G888T	Q294H	-1.12	NA
889	G889A	D295N	-0.1	NA
890	A890T	D295V	0.06	0.211
890	A890G	D295G	0.16	NA
892	A892T	T296S	-0.39	NA
892	A892G	T296A	-0.08	NA
893	C893A	T296N	-0.33	NA
893	C893T	T296I	-0.25	NA
895	G895A	E297K	-1.31	NA
896	A896G	E297G	-2.01	NA
896	A896T	E297V	-0.25	-3.787
897	A897T	E297D	-0.67	NA
898	A898G	I298V	-0.85	NA
898	A898T	I298F	-0.57	NA
899	T899C	I298T	-1.41	NA
899	T899A	I298N	-1.71	NA
901	T901A	S299T	-0.13	2.524
901	T901C	S299P	-0.57	5.499
904	T904C	F300L	-0.28	3.293
904	T904A	F300I	-0.32	7.468
905	T905A	F300Y	-0.62	NA
905	T905C	F300S	-1.44	6.738
906	C906G	F300L	-0.28	3.293
906	C906A	F300L	-0.28	3.293
907	A907C	T301P	-1.68	16.878
907	A907G	T301A	-1.66	5.103
907	A907T	T301S	-1.04	6.789
908	C908T	T301I	-0.56	NA
910	A910G	I302V	-0.56	NA
910	A910T	I302F	-1.1	1.096
911	T911A	I302N	-1.93	0.449
911	T911C	I302T	-1.69	-0.477
913	A913G	T303A	-1.49	1.654
913	A913C	T303P	-1.63	4.514
913	A913T	T303S	-1	NA
914	C914T	T303I	-0.82	NA
916	G916C	G304R	-0.99	23.043
916	G916A	G304R	-0.99	23.043
917	G917T	G304V	-0.67	6.968
917	G917A	G304E	-1.1	15.192
919	G919T	D305Y	-0.93	-7.973
919	G919A	D305N	-2.18	0.13
920	A920G	D305G	-2.53	0.852
920	A920T	D305V	-1.07	-0.908
921	T921A	D305E	-1.3	1.68
922	A922T	N306Y	-0.42	-0.789
922	A922G	N306D	-1.15	NA
923	A923T	N306I	0.28	-1.537
923	A923G	N306S	-1.22	NA
925	A925G	T307A	-1.23	NA
925	A925T	T307S	-0.55	1.014
926	C926G	T307S	-0.55	1.014
926	C926T	T307I	-0.54	-2.677
928	A928C	K308Q	-0.89	NA
928	A928G	K308E	-0.88	1.536
929	A929C	K308T	-0.61	-4.732
929	A929G	K308R	-0.88	-3.966
929	A929T	K308I	-0.45	0.982
930	A930T	K308N	-0.76	-0.001
930	A930C	K308N	-0.76	-0.001
931	T931C	W309R	-1.52	12.886
931	T931A	W309R	-1.52	12.886
932	G932T	W309L	-0.83	NA
933	G933T	W309C	-1.48	8.921
934	A934G	N310D	-0.6	3.912
934	A934T	N310Y	-0.15	-1.848
935	A935G	N310S	-0.43	-2.988
935	A935T	N310I	0.3	1.495
937	G937A	E311K	-1.21	NA
938	A938G	E311G	-2.21	2.868
938	A938T	E311V	-0.42	1.81
939	A939T	E311D	-0.84	2.49
940	A940T	N312Y	-0.15	7.469
940	A940G	N312D	-0.73	-0.135
940	A940C	N312H	-0.98	0.993
941	A941T	N312I	0.67	-6.028
941	A941G	N312S	-0.83	-4.989
942	T942A	N312K	-0.88	4.845
943	C943A	Q313K	-0.99	2.843
944	A944G	Q313R	-0.99	NA
944	A944T	Q313L	-0.34	NA
945	G945T	Q313H	-1.1	NA
946	A946G	N314D	-0.92	-2.348
946	A946T	N314Y	-0.3	2.833
947	A947G	N314S	-0.83	NA
947	A947T	N314I	0.51	-2.253
949	C949T	P315S	-1.65	NA
949	C949A	P315T	-1.32	4.713
950	C950T	P315L	-0.26	5.18
952	C952T	R316W	-0.63	NA
953	G953A	R316Q	-1.2	-2.481
953	G953T	R316L	-0.09	-1.156
955	A955G	M317V	-1.49	NA
955	A955T	M317L	-1.34	NA
956	T956A	M317K	-3.27	0.755
956	T956C	M317T	-3.14	NA
957	G957A	M317I	-1.49	NA
958	T958G	F318V	-1.96	NA
958	T958C	F318L	-1.14	5.306
958	T958A	F318I	-1.45	4.875
959	T959A	F318Y	-1.94	-4.963
959	T959C	F318S	-2.6	10.129
960	T960A	F318L	-1.14	5.306
961	T961A	L319M	-1.17	NA
962	T962C	L319S	-2.91	5.271
963	G963T	L319F	-1.22	0.223
964	G964C	A320P	-2.09	13.34
964	G964A	A320T	-1.7	NA
964	G964T	A320S	-1.67	0.979
965	C965T	A320V	-0.69	NA
965	C965A	A320D	-2.01	3.548
965	C965G	A320G	-2.61	NA
967	A967T	M321L	-1.36	4.75
967	A967G	M321V	-1.81	NA
968	T968A	M321K	-3.08	6.869
968	T968C	M321T	-2.49	NA
969	G969A	M321I	-1.65	NA
970	A970G	I322V	-1.11	NA
970	A970T	I322F	-1.79	14.18
971	T971C	I322T	-1.78	NA
971	T971A	I322N	-2.27	1.633
973	A973T	T323S	-2.52	NA
973	A973G	T323A	-2.92	NA
974	C974T	T323I	-1.39	NA
976	T976C	Y324H	-1.65	NA
976	T976A	Y324N	-1.42	NA
977	A977T	Y324F	-0.28	NA
977	A977G	Y324C	-1.08	NA
979	A979T	I325L	-0.8	3.155
979	A979G	I325V	-1.05	NA
980	T980C	I325T	-2.49	NA
980	T980A	I325K	-2.58	NA
981	A981G	I325M	-1.47	NA
982	A982T	T326S	-1.12	NA
982	A982G	T326A	-1.64	NA
983	C983A	T326N	-1.58	NA
983	C983T	T326I	-0.67	0.035
985	A985G	R327G	-1.68	3.124
986	G986T	R327I	-0.48	NA
987	A987T	R327S	-0.72	2.042
988	A988G	N328D	-0.65	NA
988	A988T	N328Y	-0.83	NA
989	A989T	N328I	-0.84	NA
989	A989G	N328S	-0.73	NA
990	T990A	N328K	-0.9	NA
992	A992T	Q329L	0.65	NA
992	A992G	Q329R	-0.02	NA
993	G993T	Q329H	-0.72	0.655
994	C994T	P330S	-1.08	NA
995	C995A	P330H	-1.12	-1.009
995	C995T	P330L	0	3.849
997	G997A	E331K	-0.91	NA
998	A998T	E331V	0.15	NA
998	A998G	E331G	-0.96	NA
999	A999T	E331D	-0.27	NA
1000	T1000C	W332R	-0.95	1.971
1000	T1000A	W332R	-0.95	1.971
1001	G1001T	W332L	-0.31	9.679
1002	G1002C	W332C	-1.19	10.072
1003	T1003C	F333L	-0.38	NA
1003	T1003A	F333I	-0.45	NA
1004	T1004C	F333S	-1.93	13.672
1004	T1004A	F333Y	-0.71	NA
1006	A1006G	R334G	-2.04	7.655
1007	G1007A	R334K	-1.68	NA
1008	A1008T	R334S	-1.42	-1.661
1009	A1009T	N335Y	-0.07	-5.43
1009	A1009G	N335D	0.27	NA
1010	A1010G	N335S	-0.44	2.477
1010	A1010T	N335I	0.2	-0.825
1011	T1011A	N335K	-0.83	0.886
1012	G1012A	V336I	-1.41	NA
1013	T1013C	V336A	-3.14	NA
1013	T1013A	V336D	-3.25	6.923
1015	C1015A	L337I	-1.5	7.395
1016	T1016A	L337Q	-2.34	-0.785
1016	T1016C	L337P	-2.24	3.957
1018	A1018T	S338C	-1.87	NA
1018	A1018G	S338G	-2.86	NA
1019	G1019A	S338N	-2.01	-5.849
1020	T1020A	S338R	-1.66	3.788
1021	A1021T	I339F	-1.75	NA
1021	A1021G	I339V	-1.19	NA
1022	T1022C	I339T	-1.58	NA
1022	T1022A	I339N	-2.18	5.31
1024	G1024A	A340T	-1.93	NA
1025	C1025T	A340V	-0.84	-0.408
1025	C1025A	A340D	-2.02	5.149
1027	C1027T	P341S	-1.85	NA
1027	C1027A	P341T	-1.53	4.623
1028	C1028A	P341Q	-1.84	5.224
1028	C1028T	P341L	-0.31	0.961
1030	A1030T	I342L	-0.59	-0.871
1030	A1030G	I342V	-0.66	NA
1031	T1031C	I342T	-2.48	NA
1031	T1031A	I342K	-2.54	-1.994
1032	A1032G	I342M	-1.39	NA
1033	A1033T	M343L	-1.02	NA
1033	A1033G	M343V	-1.37	6.38
1034	T1034A	M343K	-2.82	4.02
1034	T1034C	M343T	-2.06	NA
1035	G1035A	M343I	-1.32	6.128
1036	T1036A	F344I	-1.17	11.015
1036	T1036C	F344L	-0.89	2.013
1037	T1037A	F344Y	-1.39	-3.915
1037	T1037C	F344S	-2.38	8.987
1038	C1038A	F344L	-0.89	2.013
1039	T1039A	S345T	-0.61	-0.836
1039	T1039C	S345P	-0.97	12.927
1040	C1040T	S345L	0.11	NA
1042	A1042G	N346D	-0.92	-0.039
1042	A1042T	N346Y	-0.07	1.164
1043	A1043G	N346S	-0.71	NA
1043	A1043C	N346T	-0.48	NA
1043	A1043T	N346I	0.91	3.232
1045	A1045G	K347E	-1.59	2.423
1046	A1046G	K347R	-1.32	-1.773
1046	A1046T	K347I	-0.62	4.116
1047	A1047T	K347N	-1.49	1.032
1048	A1048T	M348L	-0.37	NA
1048	A1048G	M348V	-0.37	NA
1049	T1049A	M348K	-2.03	7.741
1049	T1049C	M348T	-1.89	2.838
1050	G1050A	M348I	-0.18	NA
1051	G1051T	A349S	-1.6	2.485
1051	G1051A	A349T	-1.37	NA
1052	C1052A	A349E	-1.61	2.985
1052	C1052T	A349V	-0.33	NA
1054	A1054G	R350G	-1.94	-1.731
1055	G1055A	R350K	-1.08	NA
1055	G1055T	R350I	0.06	2.245
1056	A1056T	R350S	-1.18	0.477
1057	C1057A	L351M	-1.08	NA
1058	T1058G	L351R	-1.78	NA
1058	T1058C	L351P	-1.8	4.823
1058	T1058A	L351Q	-1.89	-1.423
1060	G1060A	G352R	-0.1	3.748
1061	G1061A	G352E	-0.49	NA
1063	A1063G	K353E	0.12	0.652
1063	A1063C	K353Q	0.26	0.426
1064	A1064G	K353R	0.62	NA
1064	A1064T	K353M	0.32	NA
1065	G1065T	K353N	-0.02	NA
1066	G1066T	G354W	0.11	16.734
1066	G1066A	G354R	-0.18	25.951
1067	G1067T	G354V	0.2	38.365
1067	G1067A	G354E	-0.63	32.91
1069	T1069C	Y355H	-1.3	NA
1069	T1069A	Y355N	-1.8	9.913
1070	A1070T	Y355F	-0.47	NA
1070	A1070G	Y355C	-1.1	9.449
1072	A1072T	M356L	0.02	3.108
1072	A1072G	M356V	0.01	NA
1073	T1073A	M356K	-0.92	0.562
1073	T1073C	M356T	-0.13	-0.185
1074	G1074A	M356I	-0.18	-5.813
1075	T1075G	F357V	-1.7	NA
1075	T1075C	F357L	-1.59	-0.335
1075	T1075A	F357I	-1.19	NA
1076	T1076C	F357S	-2.31	1.3
1076	T1076A	F357Y	-1.08	-2.008
1077	T1077A	F357L	-1.59	-0.335
1077	T1077G	F357L	-1.59	-0.335
1078	G1078A	E358K	-0.65	NA
1079	A1079G	E358G	-0.87	NA
1079	A1079T	E358V	0.05	NA
1080	G1080T	E358D	0	NA
1081	A1081G	S359G	-1.21	NA
1081	A1081T	S359C	-0.86	-0.923
1082	G1082A	S359N	-0.43	NA
1082	G1082T	S359I	-0.4	-1.1
1084	A1084G	K360E	-0.05	NA
1085	A1085G	K360R	0.01	NA
1085	A1085T	K360M	0.05	NA
1086	G1086T	K360N	0.08	NA
1087	A1087T	S361C	-0.67	NA
1087	A1087G	S361G	-0.54	NA
1088	G1088C	S361T	-0.27	0.069
1088	G1088A	S361N	-0.22	NA
1089	T1089A	S361R	-0.08	NA
1090	A1090T	M362L	-0.51	NA
1090	A1090G	M362V	-0.36	NA
1091	T1091A	M362K	-0.58	-2.542
1091	T1091C	M362T	-0.2	NA
1092	G1092A	M362I	-0.67	NA
1093	A1093G	K363E	0.25	5.924
1094	A1094T	K363I	-0.2	NA
1094	A1094C	K363T	0.1	1.271
1094	A1094G	K363R	-0.02	NA
1095	A1095T	K363N	-0.27	NA
1096	A1096G	I364V	-0.8	NA
1096	A1096T	I364F	-0.72	NA
1097	T1097C	I364T	-1.2	0.217
1097	T1097A	I364N	-1.14	6.129
1099	A1099G	R365G	-0.55	NA
1100	G1100A	R365K	-0.32	NA
1100	G1100T	R365I	-0.35	0.26
1101	A1101T	R365S	-0.52	2.27
1102	A1102T	T366S	-0.44	1.992
1102	A1102G	T366A	-1.08	NA
1103	C1103T	T366I	-0.8	-1.178
1106	A1106G	Q367R	0.21	NA
1106	A1106C	Q367P	-0.31	NA
1106	A1106T	Q367L	0.67	NA
1107	A1107T	Q367H	-0.48	NA
1108	A1108G	I368V	0	NA
1109	T1109C	I368T	-1.02	-6.277
1109	T1109A	I368K	-1.38	-1.448
1110	A1110G	I368M	-0.6	NA
1111	C1111T	P369S	0.04	NA
1112	C1112T	P369L	0.16	NA
1112	C1112A	P369H	-0.87	2.168
1114	G1114T	A370S	-0.8	NA
1114	G1114A	A370T	-0.85	NA
1115	C1115T	A370V	-0.32	NA
1115	C1115A	A370E	-1.33	0.707
1117	G1117A	E371K	-1.32	NA
1118	A1118T	E371V	0.1	NA
1118	A1118G	E371G	-1.69	NA
1119	A1119T	E371D	-0.68	NA
1120	A1120G	M372V	0.63	NA
1120	A1120T	M372L	0.75	-4.097
1121	T1121A	M372K	-0.86	NA
1121	T1121C	M372T	0.08	NA
1122	G1122A	M372I	0.91	NA
1123	C1123A	L373I	-1.21	NA
1124	T1124C	L373P	-2.16	15.688
1124	T1124A	L373Q	-2.27	3.757
1126	G1126T	A374S	0.33	NA
1126	G1126A	A374T	-0.19	NA
1127	C1127T	A374V	0.33	NA
1127	C1127A	A374E	-0.36	-2.433
1129	A1129G	S375G	-0.37	NA
1129	A1129T	S375C	-0.57	NA
1130	G1130T	S375I	-0.48	NA
1130	G1130A	S375N	-0.87	NA
1132	A1132G	I376V	-0.51	NA
1132	A1132T	I376F	-0.87	NA
1133	T1133C	I376T	-1.74	NA
1133	T1133A	I376N	-1.67	4.082
1135	G1135T	D377Y	-0.49	NA
1135	G1135A	D377N	-0.14	NA
1136	A1136G	D377G	-1.36	NA
1136	A1136T	D377V	-0.14	-0.067
1137	T1137A	D377E	-0.43	NA
1138	T1138A	L378M	-1.31	NA
1139	T1139C	L378S	-2.26	NA
1141	A1141G	K379E	-0.32	NA
1142	A1142T	K379I	-0.57	NA
1142	A1142G	K379R	-0.23	NA
1142	A1142C	K379T	-0.43	-3.646
1143	A1143T	K379N	-0.61	NA
1144	T1144A	Y380N	-1.23	4.596
1144	T1144C	Y380H	-1.15	NA
1145	A1145G	Y380C	-0.81	NA
1145	A1145T	Y380F	-0.19	-1.209
1147	T1147A	F381I	-1.56	5.642
1147	T1147C	F381L	-1.89	6.28
1148	T1148A	F381Y	-1.34	-2.984
1148	T1148C	F381S	-2.63	4.894
1148	T1148G	F381C	-2.31	8.957
1149	C1149A	F381L	-1.89	6.28
1150	A1150T	N382Y	-0.37	-3.46
1150	A1150G	N382D	-0.39	0.03
1151	A1151T	N382I	-0.01	1.728
1151	A1151G	N382S	-0.89	NA
1152	T1152A	N382K	-1.15	0.319
1153	G1153A	D383N	-0.46	NA
1154	A1154T	D383V	-0.18	NA
1154	A1154G	D383G	-1.01	NA
1155	T1155A	D383E	-0.18	NA
1156	T1156C	S384P	-0.74	NA
1156	T1156A	S384T	-0.3	NA
1157	C1157T	S384L	-0.49	NA
1159	A1159G	T385A	-2.14	3.259
1159	A1159T	T385S	-1.28	NA
1160	C1160T	T385I	-0.89	NA
1162	A1162G	R386G	-1.56	NA
1163	G1163T	R386I	-0.33	NA
1163	G1163A	R386K	-0.31	NA
1164	A1164T	R386S	-1.13	NA
1165	A1165G	K387E	-0.57	NA
1166	A1166G	K387R	-0.44	NA
1166	A1166T	K387M	-0.1	-2.46
1168	A1168G	K388E	-0.95	-4.603
1169	A1169T	K388M	-0.09	-4.587
1169	A1169G	K388R	-0.77	NA
1171	A1171G	I389V	-1.08	NA
1171	A1171T	I389F	-1.47	5.378
1172	T1172A	I389N	-2.67	-1.972
1172	T1172C	I389T	-2.41	1.905
1174	G1174A	E390K	-0.68	NA
1175	A1175T	E390V	0.08	NA
1175	A1175G	E390G	-1.1	3.244
1176	A1176T	E390D	-0.24	NA
1176	A1176C	E390D	-0.24	NA
1177	A1177G	K391E	-0.51	NA
1178	A1178T	K391I	0.18	NA
1178	A1178G	K391R	-0.31	NA
1178	A1178C	K391T	-0.24	NA
1179	A1179T	K391N	-0.67	4.214
1180	A1180G	I392V	-0.73	NA
1180	A1180T	I392F	-1.03	4.444
1181	T1181C	I392T	-2.24	NA
1181	T1181A	I392N	-2.44	NA
1183	C1183G	R393G	-1.99	3.936
1183	C1183T	R393W	-0.54	NA
1184	G1184A	R393Q	-1.25	NA
1184	G1184T	R393L	-0.19	NA
1186	C1186A	P394T	0.21	NA
1186	C1186T	P394S	-0.14	NA
1187	C1187A	P394Q	0.03	NA
1187	C1187T	P394L	0.7	NA
1189	C1189A	L395I	-0.77	2.396
1189	C1189T	L395F	-0.78	NA
1190	T1190A	L395H	-2.18	NA
1190	T1190C	L395P	-1.88	7.362
1192	T1192A	L396I	-0.31	NA
1193	T1193C	L396S	-1.89	NA
1194	A1194T	L396F	-0.31	NA
1195	A1195T	I397L	-0.1	NA
1195	A1195G	I397V	-0.1	NA
1196	T1196C	I397T	-1.16	NA
1196	T1196A	I397K	-1.73	NA
1197	A1197G	I397M	-0.79	NA
1198	G1198A	D398N	-0.22	NA
1198	G1198T	D398Y	0.63	NA
1199	A1199T	D398V	0.9	NA
1199	A1199G	D398G	-1.25	NA
1200	T1200A	D398E	0.9	NA
1201	G1201A	G399R	-0.45	4.11
1201	G1201T	G399W	-0.31	NA
1202	G1202A	G399E	-0.87	NA
1202	G1202T	G399V	-0.08	0.532
1204	A1204G	T400A	-1.49	NA
1204	A1204T	T400S	-1.04	NA
1205	C1205T	T400I	0.02	-4.314
1207	G1207T	A401S	-1.36	1.442
1207	G1207A	A401T	-1.08	NA
1207	G1207C	A401P	-1.07	7.963
1208	C1208A	A401E	-1.38	4.931
1208	C1208T	A401V	-0.08	NA
1210	T1210A	S402T	-0.2	NA
1210	T1210C	S402P	-0.36	1.466
1211	C1211T	S402L	0.64	NA
1213	T1213A	L403M	-1.16	NA
1214	T1214C	L403S	-2.21	NA
1216	A1216G	S404G	-1.57	NA
1216	A1216T	S404C	-0.67	2.869
1217	G1217A	S404N	-1.14	NA
1217	G1217T	S404I	0.06	5.127
1218	C1218A	S404R	-0.61	1.334
1219	C1219A	P405T	-1.49	0.894
1219	C1219T	P405S	-1.76	NA
1220	C1220A	P405H	-1.71	NA
1220	C1220T	P405L	-0.38	NA
1222	G1222A	G406R	-0.89	NA
1223	G1223A	G406E	-0.98	NA
1225	A1225G	M407V	-1.14	4.809
1225	A1225T	M407L	-0.74	0.343
1226	T1226A	M407K	-2.01	4.917
1226	T1226C	M407T	-1.58	NA
1227	G1227A	M407I	-1.07	NA
1228	A1228G	M408V	-1.43	NA
1228	A1228T	M408L	-0.96	1.847
1229	T1229C	M408T	-1.89	1.207
1229	T1229A	M408K	-2.12	4.742
1230	G1230A	M408I	-1.32	-0.504
1231	A1231G	M409V	-1.06	NA
1231	A1231T	M409L	-0.72	-4.406
1232	T1232A	M409K	-1.54	0.738
1232	T1232C	M409T	-1.13	-0.937
1233	G1233T	M409I	-0.84	-3.765
1233	G1233A	M409I	-0.84	-3.765
1234	G1234C	G410R	-0.37	6.796
1234	G1234A	G410S	-0.87	2.364
1234	G1234T	G410C	-0.78	10.545
1235	G1235A	G410D	-0.87	NA
1235	G1235C	G410A	-0.65	10.181
1235	G1235T	G410V	-0.22	19.152
1237	A1237T	M411L	-0.89	-4.617
1237	A1237G	M411V	-1.4	-2.797
1238	T1238C	M411T	-1.85	NA
1238	T1238A	M411K	-2.12	0.088
1239	G1239A	M411I	-1.29	-4.591
1239	G1239C	M411I	-1.29	-4.591
1240	T1240A	F412I	-1.45	2.65
1240	T1240C	F412L	-1.1	1.433
1241	T1241G	F412C	-2.29	3.163
1241	T1241C	F412S	-2.59	4.573
1241	T1241A	F412Y	-1.69	1.585
1243	A1243T	N413Y	-0.43	-3.505
1243	A1243G	N413D	-0.84	-1.813
1244	A1244T	N413I	0.06	1.256
1244	A1244G	N413S	-0.62	3.041
1245	T1245A	N413K	-1.31	1.883
1246	A1246T	M414L	-0.76	NA
1246	A1246G	M414V	-1.09	NA
1247	T1247A	M414K	-2.51	1.43
1247	T1247C	M414T	-1.99	4.117
1248	G1248A	M414I	-1.32	NA
1249	T1249A	L415I	-1.83	2.678
1250	T1250C	L415S	-2.82	5.96
1251	A1251T	L415F	-1.5	NA
1252	A1252G	S416G	-1.71	0.8
1252	A1252T	S416C	-1.05	1.576
1253	G1253A	S416N	-1.17	2.501
1255	A1255T	T417S	-1.13	4.743
1255	A1255G	T417A	-1.61	3.439
1256	C1256T	T417I	-0.87	NA
1258	G1258A	V418I	-1.37	NA
1258	G1258C	V418L	-1.44	NA
1259	T1259C	V418A	-2.22	NA
1259	T1259A	V418E	-2.36	2.263
1261	T1261A	L419I	-1.4	NA
1262	T1262C	L419S	-2.43	NA
1263	A1263T	L419F	-1.31	2.903
1264	G1264A	G420R	-1.03	NA
1265	G1265A	G420E	-1.05	NA
1267	G1267T	V421F	-1.09	6.181
1267	G1267A	V421I	-0.53	NA
1268	T1268C	V421A	-1.28	NA
1268	T1268A	V421D	-1.51	4.058
1270	T1270C	S422P	-1.18	12.142
1270	T1270A	S422T	-0.92	NA
1271	C1271T	S422F	-0.45	4.898
1273	A1273G	I423V	-0.65	NA
1273	A1273T	I423F	-1.27	9.03
1274	T1274C	I423T	-1.24	NA
1274	T1274A	I423N	-1.92	NA
1276	C1276A	L424M	-0.9	NA
1277	T1277C	L424P	-2.14	NA
1277	T1277A	L424Q	-2.22	7.028
1279	A1279T	N425Y	-0.4	-2.098
1279	A1279G	N425D	-1.25	NA
1280	A1280G	N425S	-1.01	NA
1280	A1280T	N425I	-0.07	NA
1281	T1281A	N425K	-1.42	2.383
1282	C1282T	L426F	-0.99	NA
1282	C1282A	L426I	-0.81	NA
1283	T1283G	L426R	-1.88	NA
1283	T1283A	L426H	-2.16	-1.479
1283	T1283C	L426P	-1.9	7.197
1285	G1285A	G427R	-1.06	38.172
1286	G1286T	G427V	-0.51	20.709
1286	G1286A	G427E	-1.29	NA
1289	A1289G	Q428R	-0.51	NA
1289	A1289T	Q428L	0.11	NA
1290	A1290T	Q428H	-1.12	NA
1291	A1291G	K429E	-0.26	NA
1292	A1292T	K429M	-0.13	NA
1292	A1292G	K429R	0.17	NA
1293	G1293T	K429N	-0.72	NA
1294	A1294G	R430G	-1.33	NA
1295	G1295A	R430K	-1.28	NA
1296	A1296T	R430S	-0.92	NA
1297	C1297T	H431Y	-1.08	NA
1298	A1298T	H431L	-0.62	NA
1298	A1298G	H431R	-1.28	NA
1300	A1300G	T432A	-2.73	2.323
1300	A1300T	T432S	-2.58	NA
1301	C1301T	T432I	-1.02	0.406
1303	A1303G	K433E	0.14	2.16
1304	A1304T	K433M	0.36	NA
1304	A1304G	K433R	0.27	NA
1304	A1304C	K433T	0.27	3.843
1305	G1305T	K433N	0.21	NA
1306	A1306G	T434A	0.1	NA
1306	A1306C	T434P	0.25	NA
1306	A1306T	T434S	0.01	NA
1307	C1307T	T434I	0.67	NA
1307	C1307A	T434N	-0.01	NA
1309	A1309G	T435A	-0.5	NA
1309	A1309T	T435S	0.18	NA
1310	C1310T	T435I	0.29	NA
1312	T1312A	Y436N	-1.92	7.348
1312	T1312C	Y436H	-1.51	NA
1313	A1313T	Y436F	-0.32	NA
1313	A1313G	Y436C	-1.19	NA
1315	T1315A	W437R	-1.78	NA
1315	T1315C	W437R	-1.78	NA
1315	T1315G	W437G	-3.01	10.365
1316	G1316T	W437L	-0.8	NA
1317	G1317T	W437C	-1.79	10.373
1318	T1318C	W438R	-1.92	11.04
1318	T1318A	W438R	-1.92	11.04
1318	T1318G	W438G	-2.83	10.288
1320	G1320T	W438C	-1.89	12.457
1321	G1321T	D439Y	-0.09	1.095
1321	G1321A	D439N	-1.67	NA
1322	A1322G	D439G	-1.88	1.28
1322	A1322T	D439V	-0.05	5.139
1323	T1323A	D439E	-0.87	-4.527
1324	G1324A	G440S	-1.53	7.308
1324	G1324T	G440C	-1.21	24.619
1325	G1325A	G440D	-1.54	24.9
1327	C1327T	L441F	-1.04	-3.384
1327	C1327A	L441I	-0.94	NA
1328	T1328C	L441P	-1.7	NA
1328	T1328G	L441R	-1.79	8.776
1328	T1328A	L441H	-1.82	0.338
1331	A1331G	Q442R	-0.97	-2.607
1331	A1331T	Q442L	-0.06	-5.948
1332	A1332T	Q442H	-1.21	-2.521
1333	T1333A	S443T	-0.3	NA
1333	T1333C	S443P	-0.73	NA
1334	C1334T	S443F	-0.07	NA
1336	T1336C	S444P	-0.58	84.648
1336	T1336A	S444T	-0.14	6.317
1337	C1337T	S444F	0.21	NA
1337	C1337A	S444Y	0.03	0.516
1339	G1339T	D445Y	-0.34	-3.43
1339	G1339A	D445N	-1.28	NA
1340	A1340G	D445G	-1.79	-2.2
1340	A1340T	D445V	-0.43	-3.126
1341	T1341A	D445E	-0.62	0.234
1342	G1342A	D446N	-1.5	NA
1343	A1343G	D446G	-1.73	5.13
1343	A1343T	D446V	-0.24	-4.016
1344	T1344A	D446E	-0.52	1.73
1345	T1345C	F447L	-0.91	2.91
1345	T1345A	F447I	-0.64	-0.815
1346	T1346A	F447Y	-0.8	-0.618
1346	T1346C	F447S	-1.8	2.957
1347	T1347A	F447L	-0.91	2.91
1348	G1348A	A448T	-0.89	NA
1349	C1349A	A448D	-1.17	3.119
1349	C1349T	A448V	-0.45	NA
1351	C1351A	L449M	-0.54	NA
1352	T1352A	L449Q	-1.91	4.03
1352	T1352G	L449R	-1.67	6.554
1352	T1352C	L449P	-1.8	8.502
1354	A1354G	I450V	-0.73	NA
1354	A1354T	I450F	-1.17	NA
1355	T1355A	I450N	-1.96	5.57
1355	T1355C	I450T	-1.69	-3.147
1356	T1356G	I450M	-1.04	NA
1357	G1357A	V451M	-0.79	NA
1358	T1358G	V451G	-2.84	6.623
1358	T1358C	V451A	-1.97	1.021
1358	T1358A	V451E	-1.66	4.246
1360	A1360T	N452Y	0.04	0.929
1360	A1360G	N452D	-0.91	6.491
1361	A1361G	N452S	-0.86	-0.467
1361	A1361T	N452I	1.13	-2.995
1362	T1362A	N452K	-0.94	1.849
1363	G1363T	A453S	-1.59	NA
1363	G1363A	A453T	-1.05	NA
1364	C1364A	A453E	-1.29	19.08
1364	C1364T	A453V	-0.85	NA
1366	C1366T	P454S	-0.6	NA
1367	C1367A	P454H	-0.03	NA
1367	C1367T	P454L	0.19	NA
1369	A1369T	N455Y	0.11	NA
1369	A1369G	N455D	-0.6	NA
1369	A1369C	N455H	-0.84	-3.009
1370	A1370G	N455S	-0.83	NA
1370	A1370T	N455I	-0.13	-0.758
1371	T1371A	N455K	-0.39	NA
1372	C1372T	H456Y	-0.03	NA
1373	A1373T	H456L	0.09	NA
1373	A1373G	H456R	-0.21	2.554
1374	T1374A	H456Q	-0.53	NA
1374	T1374G	H456Q	-0.53	NA
1375	G1375A	E457K	-0.55	NA
1376	A1376T	E457V	0.36	NA
1376	A1376G	E457G	-0.95	NA
1377	A1377T	E457D	-0.12	NA
1378	G1378A	G458R	-0.18	3.818
1378	G1378T	G458W	0.06	NA
1379	G1379A	G458E	-0.47	NA
1379	G1379T	G458V	0.08	NA
1381	A1381T	I459F	-0.63	5.605
1381	A1381G	I459V	-0.22	NA
1382	T1382A	I459N	-1.57	3.047
1382	T1382C	I459T	-1.34	2.035
1385	A1385T	Q460L	0.43	NA
1385	A1385G	Q460R	0.11	NA
1386	A1386T	Q460H	-0.5	NA
1386	A1386C	Q460H	-0.5	NA
1387	G1387A	A461T	0.27	NA
1387	G1387T	A461S	-0.01	NA
1388	C1388A	A461D	0.08	NA
1388	C1388T	A461V	0.51	NA
1390	G1390A	G462R	-1.04	NA
1391	G1391T	G462V	-0.71	8.225
1391	G1391A	G462E	-1.53	NA
1393	G1393A	V463I	-0.2	NA
1394	T1394C	V463A	-1.7	0.709
1394	T1394A	V463D	-1.67	1.995
1396	A1396T	N464Y	0.14	-0.717
1396	A1396G	N464D	-0.29	NA
1397	A1397T	N464I	1.04	-1.689
1397	A1397G	N464S	-0.43	NA
1399	A1399T	R465W	0.19	2.308
1399	A1399G	R465G	-1.06	NA
1400	G1400T	R465M	0.34	NA
1400	G1400A	R465K	-0.79	NA
1401	G1401T	R465S	-0.71	1.079
1402	T1402A	F466I	-0.72	7.582
1402	T1402C	F466L	-0.86	10.779
1403	T1403G	F466C	-1.65	10.044
1403	T1403C	F466S	-1.87	6.564
1403	T1403A	F466Y	-1.01	NA
1404	T1404A	F466L	-0.86	10.779
1404	T1404G	F466L	-0.86	10.779
1405	T1405A	Y467N	-2.59	1.555
1405	T1405C	Y467H	-2.17	NA
1406	A1406T	Y467F	-1.09	NA
1406	A1406G	Y467C	-1.75	1.058
1409	G1409T	R468L	0.38	-1.22
1409	G1409A	R468Q	-0.4	NA
1411	A1411T	T469S	-0.77	NA
1411	A1411G	T469A	-1.56	NA
1412	C1412T	T469I	-0.03	NA
1414	T1414C	C470R	-1.17	0.771
1414	T1414A	C470S	-1.35	NA
1414	T1414G	C470G	-2.41	NA
1415	G1415A	C470Y	-0.65	NA
1415	G1415C	C470S	-1.35	NA
1417	A1417G	K471E	-1.66	-2.894
1418	A1418T	K471M	-0.75	-4.391
1418	A1418C	K471T	-1.52	-1.094
1418	A1418G	K471R	-1.38	-2.808
1420	C1420A	L472I	-0.93	NA
1421	T1421C	L472P	-2.11	13.616
1421	T1421A	L472Q	-2.34	-1.299
1423	C1423A	L473I	-0.82	NA
1423	C1423T	L473F	-2.25	6.871
1424	T1424A	L473H	-2.75	2.552
1424	T1424C	L473P	-2.88	14.503
1424	T1424G	L473R	-2.51	NA
1426	G1426A	G474R	-1.28	NA
1427	G1427A	G474E	-1.43	12.797
1427	G1427T	G474V	-0.73	17.476
1429	A1429G	I475V	-1.22	NA
1429	A1429T	I475F	-1.6	5.397
1430	T1430A	I475N	-2.18	5.49
1430	T1430C	I475T	-2.44	7.079
1432	A1432G	N476D	-1.3	NA
1432	A1432T	N476Y	-0.53	NA
1433	A1433G	N476S	-1.39	-3.569
1433	A1433T	N476I	0.17	-5.875
1434	T1434A	N476K	-1.65	NA
1435	A1435T	M477L	-1.28	NA
1435	A1435G	M477V	-1.26	NA
1436	T1436C	M477T	-1.62	NA
1436	T1436A	M477K	-2.17	-1.589
1437	G1437A	M477I	-1	NA
1438	A1438T	S478C	-1.11	6.232
1438	A1438G	S478G	-1.98	9.012
1439	G1439T	S478I	-0.54	6.871
1439	G1439A	S478N	-1.26	NA
1440	C1440A	S478R	-0.95	4.072
1441	A1441C	K479Q	-0.19	NA
1441	A1441G	K479E	-0.4	NA
1442	A1442G	K479R	-0.42	-0.702
1442	A1442T	K479M	-0.25	1.706
1444	A1444G	K480E	-0.33	0.196
1445	A1445G	K480R	-0.38	NA
1445	A1445T	K480I	-0.33	NA
1446	A1446T	K480N	-0.25	-2.171
1447	A1447G	K481E	-0.58	-2.485
1448	A1448G	K481R	-0.64	NA
1448	A1448T	K481M	-0.18	-5.575
1450	T1450C	S482P	-0.85	NA
1450	T1450A	S482T	-0.26	-2.506
1451	C1451T	S482F	0.06	9.825
1453	T1453C	Y483H	-1.24	0.202
1453	T1453A	Y483N	-1.4	5.485
1454	A1454G	Y483C	-0.83	NA
1454	A1454T	Y483F	-0.45	-3.413
1456	A1456G	I484V	-0.51	NA
1456	A1456T	I484L	-0.62	NA
1457	T1457C	I484T	-1.25	2.307
1457	T1457A	I484K	-1.49	NA
1458	A1458G	I484M	-0.96	NA
1459	A1459G	N485D	-0.62	2.01
1459	A1459T	N485Y	0.07	0.69
1460	A1460G	N485S	-0.8	5.225
1460	A1460T	N485I	1.02	4.288
1462	A1462G	R486G	-1.21	NA
1463	G1463T	R486I	0.01	-0.387
1463	G1463A	R486K	0.02	NA
1464	A1464T	R486S	-0.84	-3.759
1465	A1465G	T487A	-1.93	-2.847
1465	A1465T	T487S	-0.94	NA
1466	C1466T	T487I	-0.54	-3.12
1468	G1468A	G488S	-1.45	NA
1468	G1468T	G488C	-1.21	10.53
1469	G1469C	G488A	-1.38	NA
1469	G1469A	G488D	-1.09	13.78
1471	A1471G	T489A	-1.22	NA
1471	A1471T	T489S	-0.77	NA
1472	C1472T	T489I	-0.55	NA
1474	T1474G	F490V	-1.26	6.488
1474	T1474A	F490I	-0.66	12.833
1474	T1474C	F490L	-0.97	NA
1475	T1475C	F490S	-1.86	4.261
1475	T1475A	F490Y	-0.62	5.419
1476	T1476A	F490L	-0.97	NA
1480	T1480C	F492L	-0.59	NA
1480	T1480A	F492I	-0.44	3.519
1481	T1481A	F492Y	-0.16	-6.886
1481	T1481C	F492S	-1.34	-0.225
1483	A1483T	T493S	-0.07	-2.805
1483	A1483G	T493A	-0.36	-1.47
1484	C1484T	T493I	-0.45	NA
1486	A1486G	S494G	-1.24	-4.71
1486	A1486T	S494C	-0.55	-1.83
1487	G1487A	S494N	-0.08	-4.278
1489	T1489A	F495I	-0.56	1.273
1489	T1489C	F495L	-0.4	-0.997
1490	T1490A	F495Y	-0.2	NA
1490	T1490C	F495S	-1.32	NA
1491	T1491A	F495L	-0.4	-0.997
1492	T1492A	F496I	-0.97	9.474
1492	T1492C	F496L	-0.9	7.687
1493	T1493C	F496S	-1.67	5.03
1493	T1493A	F496Y	-0.72	1.397
1495	T1495A	Y497N	-1.82	2.527
1495	T1495C	Y497H	-1.67	-0.806
1496	A1496G	Y497C	-1.38	6.903
1496	A1496T	Y497F	-0.96	NA
1498	C1498T	R498C	-0.8	1.197
1499	G1499A	R498H	-1.03	-6.038
1501	T1501C	Y499H	-0.49	NA
1501	T1501A	Y499N	-0.35	-0.035
1502	A1502G	Y499C	-0.28	7.188
1502	A1502T	Y499F	-0.05	1.984
1504	G1504A	G500R	-0.61	NA
1505	G1505A	G500E	-0.99	4.718
1505	G1505T	G500V	-0.28	6.248
1507	T1507A	F501I	-0.71	4.163
1507	T1507C	F501L	-0.64	8.892
1508	T1508A	F501Y	-0.48	4.925
1508	T1508C	F501S	-1.52	5
1509	T1509G	F501L	-0.64	8.892
1509	T1509A	F501L	-0.64	8.892
1510	G1510A	V502I	-0.89	NA
1510	G1510C	V502L	-0.65	-1.352
1511	T1511C	V502A	-0.93	NA
1511	T1511A	V502D	-1.25	0.702
1513	G1513T	A503S	-0.85	NA
1513	G1513A	A503T	-1.19	NA
1513	G1513C	A503P	-1.53	NA
1514	C1514T	A503V	-0.45	NA
1514	C1514G	A503G	-1.96	NA
1514	C1514A	A503D	-1.01	5.132
1516	A1516T	N504Y	-0.73	-3.477
1516	A1516G	N504D	-0.97	3.178
1517	A1517T	N504I	-0.45	-1.793
1517	A1517G	N504S	-1.23	3.54
1518	T1518A	N504K	-1.66	2.648
1519	T1519C	F505L	-1.04	NA
1519	T1519A	F505I	-1.12	NA
1520	T1520C	F505S	-2.08	2.841
1520	T1520A	F505Y	-1.1	NA
1522	A1522G	S506G	-1.78	NA
1522	A1522T	S506C	-0.72	0.925
1523	G1523C	S506T	-0.31	1.775
1523	G1523A	S506N	-0.54	-1.222
1523	G1523T	S506I	-0.19	NA
1524	C1524A	S506R	-0.4	-1.335
1525	A1525G	M507V	-0.49	NA
1525	A1525T	M507L	-0.35	-3.191
1526	T1526A	M507K	-1.22	-2.217
1526	T1526C	M507T	-0.61	NA
1526	T1526G	M507R	-0.82	-1.419
1527	G1527A	M507I	-0.8	NA
1527	G1527T	M507I	-0.8	NA
1528	G1528A	E508K	-1.09	-3.875
1529	A1529G	E508G	-1.95	3.866
1529	A1529T	E508V	0.05	0.455
1530	G1530T	E508D	-0.39	NA
1531	C1531T	L509F	-0.75	-2.531
1532	T1532A	L509H	-1.71	-0.345
1532	T1532C	L509P	-1.48	24.898
1532	T1532G	L509R	-1.32	4.228
1534	C1534A	P510T	-0.91	4.445
1534	C1534T	P510S	-1.03	NA
1535	C1535A	P510H	-1.27	2.072
1535	C1535T	P510L	-0.02	-1.329
1537	A1537G	S511G	-1.57	NA
1537	A1537T	S511C	-0.68	-0.542
1538	G1538A	S511N	-0.44	NA
1538	G1538T	S511I	0.19	0.33
1540	T1540A	F512I	-0.49	0.877
1540	T1540C	F512L	-0.5	NA
[truncated: 835 more rows]

## Sheet: C
Position	Mutation	Amino Acid Mutation	Interface
1366	C1366T	P454S	C
1001	G1001T	W332L	A
160	A160T	R52W
646	A646G	K214E	A
1516	A1516T	N504Y
160	A160G	R52G
2127	A2127T	R707S	C
1516	A1516G	N504D
1710	A1710G	I568M	A
1877	T1877C	L624S
1681	T1681C	Y559H	C
1681	T1681A	Y559N	C
773	A773T	E256V
773	A773G	E256G
829	G829T	G275C
829	G829A	G275S
1756	C1756T	H584Y
1108	A1108G	I368V	A
789	T789A	S261R
1621	C1621T	L539F
1621	C1621A	L539I
638	G638A	R211K
638	G638T	R211I
44	C44T	P13L	C
103	G103A	G33R
320	C320T	T105I
1599	A1599T	K531N	C
1964	A1964G	K653R
1964	A1964T	K653I
571	A571G	R189G
1313	A1313T	Y436F
940	A940T	N312Y
940	A940G	N312D
1313	A1313G	Y436C
940	A940C	N312H
692	A692G	K229R
1939	A1939G	I645V
1942	A1942G	M646V	C
692	A692T	K229I
980	T980C	I325T
1939	A1939T	I645L
547	A547G	I181V
1993	A1993T	T663S	C
257	A257C	Q84P	A
440	A440G	N145S	C
759	T759G	F251L
440	A440C	N145T	C
440	A440T	N145I	C
1464	A1464T	R486S	A
583	G583T	D193Y
1251	A1251T	L415F
1002	G1002C	W332C	A
1169	A1169T	K388M
1218	C1218A	S404R
1169	A1169G	K388R
838	A838G	K278E
1339	G1339T	D445Y
1633	A1633T	T543S	A
1339	G1339A	D445N
843	A843T	K279N	C
843	A843C	K279N	C
1270	T1270C	S422P
1270	T1270A	S422T
1543	G1543A	G513R	A
129	T129A	D41E
2046	A2046T	R680S
1233	G1233T	M409I
1909	A1909G	K635E	C
1863	T1863A	D619E	C
1510	G1510A	V502I
1910	A1910C	K635T	C
1207	G1207T	A401S
1207	G1207A	A401T
1207	G1207C	A401P
529	A529T	N175Y	A
1027	C1027T	P341S
529	A529G	N175D	A
648	A648T	K214N	A
1861	G1861A	D619N	C
159	A159T	E51D
2171	C2171T	A722V	C
1061	G1061A	G352E
774	G774T	E256D
319	A319G	T105A
775	A775T	T257S
197	C197T	P64L
775	A775G	T257A
319	A319T	T105S
827	G827T	G274V
1120	A1120G	M372V	A
163	G163A	G53R
827	G827A	G274E
1120	A1120T	M372L	A
566	G566T	R187I
1908	T1908A	H634Q	C
1106	A1106G	Q367R	A
1106	A1106C	Q367P	A
1106	A1106T	Q367L	A
421	G421A	A139T
421	G421T	A139S
1976	A1976G	Y657C
1362	T1362A	N452K
1757	A1757T	H584L
904	T904C	F300L	A
904	T904A	F300I	A
1873	C1873T	R623C	C
2067	A2067T	Q687H	C
1966	A1966T	N654Y
1966	A1966G	N654D
2058	A2058C	E684D	C
2058	A2058T	E684D	C
545	A545G	E180G
650	G650A	R215K
545	A545T	E180V
1457	T1457C	I484T	A
650	G650T	R215M
1457	T1457A	I484K	A
494	T494A	L163H
928	A928C	K308Q
928	A928G	K308E
1813	A1813G	N603D
1523	G1523C	S506T	A
1523	G1523A	S506N	A
1813	A1813T	N603Y
1523	G1523T	S506I	A
1640	A1640G	Q545R	A
1640	A1640T	Q545L	A
359	G359A	R118Q
461	C461T	S152L
136	A136G	N44D
359	G359T	R118L
136	A136T	N44Y
1511	T1511C	V502A
1511	T1511A	V502D
982	A982T	T326S
533	A533G	K176R
1731	A1731T	E575D	C
982	A982G	T326A
1135	G1135T	D377Y
350	A350C	Q115P	A
1505	G1505A	G500E
1505	G1505T	G500V
1279	A1279T	N425Y
362	T362G	V119G
362	T362A	V119E
362	T362C	V119A
1279	A1279G	N425D
673	A673G	T223A
1094	A1094T	K363I	A
673	A673T	T223S
1094	A1094C	K363T	A
1094	A1094G	K363R	A
1726	T1726C	F574L	C
305	C305T	P100L
1894	C1894T	P630S	C
1522	A1522G	S506G	A
79	A79G	T25A	A
2003	G2003T	W666L	C
1522	A1522T	S506C	A
1063	A1063G	K353E	A
79	A79T	T25S	A
986	G986T	R327I	A
1432	A1432G	N476D
2044	A2044G	R680G
2011	A2011G	K669E	C
2011	A2011C	K669Q	C
873	G873T	M289I
2134	G2134T	G710W	A
776	C776T	T257I
1406	A1406T	Y467F	A
1476	T1476A	F490L
2161	G2161A	V719I	C
2134	G2134A	G710R	A
1406	A1406G	Y467C	A
89	C89T	P28L	A
89	C89A	P28H	A
2069	T2069A	M688K	C
2069	T2069C	M688T	C
1093	A1093G	K363E	A
1838	T1838C	L611S	C
259	A259G	T85A	A
1945	C1945T	P647S
1798	T1798A	L598I	A
1591	G1591C	V529L
1591	G1591A	V529I
1624	G1624A	G540S	A
1374	T1374A	H456Q	A
1900	G1900A	V632I
613	A613G	R203G
934	A934G	N310D
1883	A1883G	N626S	C
934	A934T	N310Y
1658	T1658A	F551Y
1658	T1658C	F551S
1883	A1883T	N626I	C
967	A967T	M321L
716	A716T	K237I	A
1195	A1195T	I397L
161	G161T	R52M
1195	A1195G	I397V
161	G161A	R52K
1200	T1200A	D398E
716	A716G	K237R	A
564	G564T	Q186H
1922	C1922T	S639L
485	C485A	S160Y	C
485	C485T	S160F	C
1157	C1157T	S384L
40	G40A	V12M	A
1079	A1079G	E358G	A
670	T670A	L222I	A
1079	A1079T	E358V	A
2019	T2019A	N671K	C
2135	G2135C	G710A	A
1015	C1015A	L337I
1993	A1993C	T663P	C
1993	A1993G	T663A	C
547	A547T	I181F
112	A112T	T36S
1293	G1293T	K429N
1255	A1255T	T417S
1642	A1642G	M546V	A
1642	A1642T	M546L	A
1255	A1255G	T417A
522	G522C	E172D	A
1740	A1740T	K578N	C
1848	A1848T	E614D
2139	A2139G	I711M	A
1579	A1579G	I525V
1502	A1502G	Y499C	A
832	A832G	N276D	C
1502	A1502T	Y499F	A
1579	A1579T	I525F
1708	A1708G	I568V	A
1708	A1708T	I568L	A
331	G331A	E109K
1012	G1012A	V336I	A
1274	T1274C	I423T
1274	T1274A	I423N
1793	C1793T	P596L
2008	C2008A	P668T	C
51	A51T	Q15H	A
185	A185G	E60G	A
759	T759A	F251L
2147	T2147C	M714T	C
2147	T2147A	M714K	C
1987	G1987C	A661P	C
1835	G1835A	C610Y	C
1149	C1149A	F381L
1126	G1126T	A374S
125	T125C	M40T
125	T125A	M40K
2105	T2105A	F700Y	A
2013	A2013T	K669N	C
2042	A2042C	Q679P
283	G283T	A93S	A
2042	A2042G	Q679R
94	T94C	Y30H	A
283	G283A	A93T	A
1987	G1987T	A661S	C
2042	A2042T	Q679L
2036	C2036T	T677I
1096	A1096G	I364V	A
869	A869G	K288R
1248	G1248A	M414I
869	A869T	K288M
1096	A1096T	I364F	A
1474	T1474G	F490V
1474	T1474A	F490I
1474	T1474C	F490L
115	G115C	G37R
115	G115A	G37R
140	G140A	R45K
140	G140C	R45T
140	G140T	R45M
284	C284A	A93D	A
284	C284T	A93V	A
1309	A1309G	T435A
1354	A1354G	I450V
1354	A1354T	I450F
1309	A1309T	T435S
583	G583A	D193N
1021	A1021T	I339F	A
1021	A1021G	I339V	A
404	T404A	L133Q
1088	G1088C	S361T	A
1088	G1088A	S361N	A
138	C138G	N44K
138	C138A	N44K
1687	T1687A	C561S
1687	T1687C	C561R
2128	C2128T	P708S	A
2008	C2008T	P668S	C
1451	C1451T	S482F	A
1133	T1133C	I376T	A
1133	T1133A	I376N	A
1332	A1332T	Q442H
512	A512G	D169G
512	A512T	D169V
611	A611G	Q202R
2096	A2096T	E697V	C
2096	A2096G	E697G	C
231	A231T	E75D	A
460	T460C	S152P
460	T460A	S152T
1179	A1179T	K391N
166	A166G	R54G	A
1102	A1102T	T366S	A
1102	A1102G	T366A	A
109	G109A	G35R
1765	G1765A	A587T
2063	A2063G	E686G	C
1765	G1765T	A587S
2063	A2063T	E686V	C
1627	C1627A	P541T	A
46	G46T	A14S	A
46	G46A	A14T	A
1627	C1627T	P541S	A
823	G823A	V273I
823	G823C	V273L
721	A721G	R239G
1268	T1268C	V421A
1268	T1268A	V421D
1453	T1453C	Y483H	A
1453	T1453A	Y483N	A
380	G380A	G125D
1333	T1333A	S443T
523	T523A	S173T
523	T523C	S173P
983	C983A	T326N
812	C812T	S269L
983	C983T	T326I
1808	T1808A	I601N	A
1472	C1472T	T489I	A
149	A149T	Q48L
1527	G1527A	M507I
149	A149G	Q48R
1668	T1668A	D554E	A
757	T757A	F251I
757	T757C	F251L
913	A913G	T303A
913	A913C	T303P
913	A913T	T303S
1811	G1811A	R602K	A
1844	G1844T	W613L	C
2137	A2137G	I711V	A
1850	T1850C	L615S
2107	C2107T	P701S	C
2107	C2107A	P701T	C
2107	C2107G	P701A	C
979	A979T	I325L
979	A979G	I325V
806	A806T	E267V
1198	G1198A	D398N
1600	A1600G	N532D
744	G744A	M246I
1600	A1600T	N532Y
550	A550G	T182A
2145	T2145A	S713R	C
491	G491A	R162K	A
1905	C1905G	N633K	C
1018	A1018T	S338C	A
1112	C1112T	P369L
742	A742T	M246L
1018	A1018G	S338G	A
1112	C1112A	P369H
742	A742G	M246V
1217	G1217A	S404N
1217	G1217T	S404I
2186	G2186A	R727Q	A
1341	T1341A	D445E
1996	C1996T	H664Y
1344	T1344A	D446E
1763	A1763G	K586R
106	A106T	T34S
1763	A1763T	K586I
557	A557T	H184L
1751	A1751T	Q582L	C
557	A557G	H184R
786	G786T	R260S
649	A649T	R215W
1751	A1751G	Q582R	C
1201	G1201A	G399R
1343	A1343G	D446G
1878	A1878T	L624F
146	A146G	H47R
1777	G1777A	V591I
992	A992T	Q329L
930	A930T	K308N
1918	G1918A	E638K	C
930	A930C	K308N
488	G488A	G161E	C
2098	A2098G	K698E	C
1163	G1163T	R386I
233	A233T	D76V	A
905	T905A	F300Y	A
1163	G1163A	R386K
233	A233G	D76G	A
168	A168T	R54S	A
1991	C1991T	T662I
1858	G1858A	E618K
1899	T1899A	F631L	C
328	C328A	L108I
1316	G1316T	W437L
328	C328T	L108F
665	G665T	R220M
1240	T1240A	F412I
1240	T1240C	F412L
2115	T2115A	S703R
665	G665A	R220K
916	G916C	G304R
916	G916A	G304R
2158	A2158G	M718V	C
1749	G1749T	E581D
2158	A2158T	M718L	C
2111	G2111T	S702I	C
2144	G2144T	S713I	C
845	C845T	A280V	C
2144	G2144A	S713N	C
2111	G2111A	S702N	C
1060	G1060A	G352R
1035	G1035A	M343I	A
1931	A1931G	N642S
1238	T1238C	M411T
1931	A1931T	N642I
968	T968A	M321K
968	T968C	M321T
1480	T1480C	F492L
1480	T1480A	F492I
1552	G1552A	G516R	C
130	A130T	T42S
1092	G1092A	M362I	A
130	A130G	T42A
193	G193A	A63T
241	C241T	P79S
248	G248A	G81D
241	C241G	P79A
1846	G1846A	E614K
1705	C1705G	Q567E	A
632	A632G	K209R
1984	G1984C	V660L	C
632	A632T	K209M
568	A568G	K188E
342	G342C	E112D
342	G342T	E112D
705	A705T	R233S	A
2138	T2138A	I711K	A
2138	T2138C	I711T	A
608	C608T	T201I
1775	T1775G	L590R
1775	T1775C	L590P
1775	T1775A	L590Q
1304	A1304T	K433M
976	T976C	Y324H	A
976	T976A	Y324N	A
2017	A2017T	N671Y	C
768	T768A	F254L
768	T768G	F254L
2017	A2017G	N671D	C
143	C143T	T46I
1049	T1049A	M348K
535	G535A	E177K
1036	T1036A	F344I
1312	T1312A	Y436N
1312	T1312C	Y436H
1644	G1644A	M546I	A
1535	C1535A	P510H	A
1910	A1910G	K635R	C
1535	C1535T	P510L	A
1644	G1644T	M546I	A
1910	A1910T	K635I	C
316	G316A	E104K
1031	T1031C	I342T	A
1031	T1031A	I342K	A
2045	G2045A	R680K
782	C782T	A259V
782	C782A	A259E
1832	T1832C	V609A
1832	T1832A	V609D
591	G591A	M195I
1137	T1137A	D377E
299	C299T	S98F
591	G591T	M195I
1568	C1568T	A521V
1568	C1568G	A521G
274	G274A	E90K	A
1699	G1699A	D565N
1568	C1568A	A521E
615	A615T	R203S
967	A967G	M321V
1870	G1870T	G622W	C
235	A235T	N77Y	A
1880	G1880A	C625Y	C
1870	G1870A	G622R	C
235	A235G	N77D	A
1575	G1575A	M523I
1575	G1575T	M523I
314	T314A	F103Y
314	T314C	F103S
1008	A1008T	R334S	A
667	G667T	A221S
667	G667A	A221T
889	G889A	D295N	C
1747	G1747A	E581K
1333	T1333C	S443P
1691	A1691G	H562R
932	G932T	W309L
217	G217T	G71W
1357	G1357A	V451M
2084	G2084A	C693Y	C
217	G217A	G71R
798	G798T	E264D
1142	A1142T	K379I	A
711	G711T	K235N	A
1142	A1142G	K379R	A
2027	T2027A	I674N	C
1142	A1142C	K379T	A
527	T527A	M174K	A
527	T527C	M174T	A
1519	T1519C	F505L	A
1519	T1519A	F505I	A
1222	G1222A	G406R
1076	T1076C	F357S	A
1076	T1076A	F357Y	A
344	T344A	V113D
344	T344C	V113A
1842	A1842T	K612N
469	C469A	L155I
191	G191A	G62E
469	C469T	L155F
178	A178T	N58Y	A
1739	A1739T	K578I	C
1703	C1703T	T566I	A
1886	C1886T	P627L	C
1739	A1739G	K578R	C
172	A172T	T56S	A
1759	T1759A	S585T
1759	T1759C	S585P
1573	A1573T	M523L
2176	A2176T	I724F	A
172	A172G	T56A	A
1573	A1573G	M523V
556	C556T	H184Y
263	A263G	D86G	A
340	G340A	E112K
76	T76A	Y24N	A
1604	A1604G	N533S
740	G740A	G245E
1667	A1667T	D554V	A
1604	A1604T	N533I
1786	G1786A	G594R
895	G895A	E297K	C
578	T578A	V191E
578	T578C	V191A
578	T578G	V191G
1345	T1345C	F447L
1631	C1631T	A542V	A
417	G417T	Q137H
1631	C1631A	A542E	A
746	A746G	Q247R
746	A746T	Q247L
1025	C1025T	A340V
1390	G1390A	G462R
1025	C1025A	A340D
1037	T1037A	F344Y
1037	T1037C	F344S
2047	G2047A	G681R
553	A553G	T183A
553	A553T	T183S
1865	A1865G	Y620C	C
472	A472G	T156A
1865	A1865T	Y620F	C
749	T749C	I248T
749	T749A	I248K
472	A472T	T156S
1916	T1916C	I637T	C
2053	C2053T	L683F	C
1916	T1916A	I637N	C
2024	C2024T	S673F	A
220	C220G	P72A
220	C220A	P72T
2024	C2024A	S673Y	A
220	C220T	P72S
501	C501G	D165E
2170	G2170A	A722T	C
2170	G2170T	A722S	C
1660	A1660G	I552V
1301	C1301T	T432I
2045	G2045T	R680I
1420	C1420A	L472I	A
1577	G1577A	S524N
465	T465A	N153K
272	T272C	L89S	A
1345	T1345A	F447I
2167	A2167G	R721G	A
661	A661G	I219V
302	A302T	H99L
833	A833G	N276S	C
302	A302G	H99R
645	C645G	N213K
694	G694T	D230Y
1262	T1262C	L419S
787	A787T	S261C
1510	G1510C	V502L
1417	A1417G	K471E	A
514	G514A	V170I
787	A787G	S261G
1265	G1265A	G420E
170	G170T	W55L
2078	A2078T	K691M	C
1371	T1371A	N455K	C
2119	T2119A	Y705N	C
2119	T2119C	Y705H	C
1817	T1817C	L604P
1817	T1817A	L604H
364	G364A	D120N	C
364	G364T	D120Y	C
1186	C1186A	P394T
942	T942A	N312K
1442	A1442G	K479R	A
1186	C1186T	P394S
350	A350G	Q115R	A
539	A539T	E178V
539	A539G	E178G
1286	G1286T	G427V
988	A988G	N328D
955	A955G	M317V
1286	G1286A	G427E
955	A955T	M317L
988	A988T	N328Y
1700	A1700T	D565V
1700	A1700G	D565G
554	C554A	T183N
346	G346A	V114I
2080	T2080A	C692S	C
2080	T2080C	C692R	C
554	C554T	T183I
973	A973T	T323S	A
339	G339T	M111I
1606	A1606T	M534L	C
701	A701T	E232V
1606	A1606G	M534V	C
1921	T1921A	S639T
701	A701G	E232G
1921	T1921C	S639P
1229	T1229C	M408T
1165	A1165G	K387E
1571	A1571G	D522G
739	G739T	G245W
1571	A1571T	D522V
2143	A2143G	S713G	C
739	G739A	G245R
1347	T1347A	F447L
1637	C1637T	A544V
1531	C1531T	L509F	A
92	C92A	P29H	A
92	C92T	P29L	A
642	G642T	L212F
1912	G1912A	D636N	C
1263	A1263T	L419F
1652	A1652G	Q549R	A
1652	A1652T	Q549L	A
2029	T2029A	L675M
2061	T2061A	D685E	C
1429	A1429G	I475V
1429	A1429T	I475F
1984	G1984A	V660I	C
1454	A1454G	Y483C	A
626	A626T	K207I
1897	T1897G	F631V	C
626	A626G	K207R
1897	T1897C	F631L	C
626	A626C	K207T
1897	T1897A	F631I	C
1874	G1874A	R623H	C
2117	C2117T	S704L	C
1454	A1454T	Y483F	A
307	G307T	G101C
307	G307A	G101S
395	A395G	D130G
395	A395T	D130V
1781	C1781T	S592F
2169	A2169T	R721S	A
1957	C1957A	P651T
1957	C1957T	P651S
239	A239G	E78G
1499	G1499A	R498H	A
239	A239T	E78V
1174	G1174A	E390K
1084	A1084G	K360E	A
1267	G1267T	V421F
962	T962C	L319S	A
1267	G1267A	V421I
122	C122T	T39I
794	G794T	C263F
122	C122A	T39N
122	C122G	T39S
794	G794A	C263Y
862	G862C	V286L	C
280	A280T	M92L
280	A280G	M92V
974	C974T	T323I	A
2135	G2135A	G710E	A
1033	A1033T	M343L	A
1595	T1595C	I530T
1595	T1595A	I530N
1033	A1033G	M343V	A
413	A413G	N136S
413	A413T	N136I
1327	C1327T	L441F
1463	G1463T	R486I	A
1463	G1463A	R486K	A
1327	C1327A	L441I
1636	G1636A	A544T
1550	C1550A	S515Y	C
1636	G1636C	A544P
1057	C1057A	L351M
1550	C1550T	S515F	C
146	A146T	H47L
1702	A1702G	T566A	A
1373	A1373T	H456L	A
607	A607G	T201A
1322	A1322G	D439G
1373	A1373G	H456R	A
1702	A1702T	T566S	A
1976	A1976T	Y657F
1322	A1322T	D439V
607	A607T	T201S
713	T713A	L236Q	A
2086	A2086G	N694D
713	T713C	L236P	A
2086	A2086T	N694Y
703	A703G	R233G	A
354	A354T	Q116H	C
728	T728C	I241T
728	T728A	I241N
354	A354C	Q116H	C
572	G572A	R189K
844	G844A	A280T	C
1010	A1010G	N335S	A
2101	T2101C	F699L	C
1010	A1010T	N335I	A
86	A86T	D27V	A
86	A86G	D27G	A
617	C617T	T204I
1011	T1011A	N335K	A
1414	T1414C	C470R
1414	T1414A	C470S
1414	T1414G	C470G
839	A839T	K278M
2152	G2152A	E716K	A
181	A181T	T59S	A
680	A680C	N225T
680	A680G	N225S
34	T34A	L10I	A
2034	T2034A	N676K	A
680	A680T	N225I
809	A809C	Q268P
809	A809G	Q268R
1784	A1784G	D593G	C
1834	T1834A	C610S	C
809	A809T	Q268L
938	A938G	E311G
938	A938T	E311V
329	T329A	L108H
329	T329C	L108P
329	T329G	L108R
181	A181G	T59A	A
1139	T1139C	L378S
409	A409T	R135W
2174	G2174A	R723Q
1303	A1303G	K433E
409	A409G	R135G
580	A580G	R192G
2174	G2174T	R723L
1664	A1664G	K553R	A
1223	G1223A	G406E
1943	T1943A	M646K	C
1943	T1943C	M646T	C
1664	A1664T	K553I	A
200	A200G	Q65R	A
1396	A1396T	N464Y	A
200	A200T	Q65L	A
1396	A1396G	N464D	A
1369	A1369T	N455Y	C
1369	A1369G	N455D	C
1651	C1651A	Q549K	A
2093	T2093A	F696Y	C
1119	A1119T	E371D
1774	C1774A	L590M
1050	G1050A	M348I
1199	A1199T	D398V
1760	C1760A	S585Y
1199	A1199G	D398G
560	T560A	F185Y
560	T560C	F185S
265	T265C	C87R	A
67	A67T	T21S	A
1325	G1325A	G440D
67	A67G	T21A	A
960	T960A	F318L
718	C718T	R238W
180	C180G	N58K	A
736	C736A	P244T
455	T455C	F150S
455	T455A	F150Y
736	C736T	P244S
1328	T1328C	L441P
1328	T1328G	L441R
1382	T1382A	I459N
1382	T1382C	I459T
286	T286G	F94V
286	T286A	F94I
286	T286C	F94L
1456	A1456G	I484V	A
505	C505A	L167I
505	C505T	L167F
796	G796A	E264K
1385	A1385T	Q460L	A
1433	A1433G	N476S
418	C418T	P138S	C
418	C418A	P138T	C
2051	T2051C	I682T	C
1446	A1446T	K480N	A
1583	G1583T	G526V
1583	G1583A	G526E
1043	A1043G	N346S	A
1891	A1891T	N629Y	C
1891	A1891G	N629D	C
443	C443T	T146I
818	T818C	L271S
494	T494C	L163P
1622	T1622A	L539H
1622	T1622C	L539P
654	T654A	S216R
1925	T1925A	V640E	C
1925	T1925C	V640A	C
865	A865T	R287W	C
1728	T1728A	F574L	C
856	A856G	N284D
1283	T1283G	L426R	A
1283	T1283A	L426H	A
1283	T1283C	L426P	A
1757	A1757G	H584R
584	A584T	D193V
640	T640A	L212M
1487	G1487A	S494N
799	A799G	K265E
1013	T1013C	V336A	A
1013	T1013A	V336D	A
682	A682T	T226S
1927	A1927T	N641Y	C
682	A682C	T226P
682	A682G	T226A
1456	A1456T	I484L	A
874	A874T	M290L	C
1538	G1538A	S511N
874	A874G	M290V	C
1513	G1513T	A503S
1513	G1513A	A503T
1513	G1513C	A503P
743	T743C	M246T
226	C226T	P74S	A
226	C226G	P74A	A
1292	A1292T	K429M
1805	A1805T	N600I	A
407	A407T	N134I
1039	T1039A	S345T	A
407	A407G	N134S
1556	T1556C	I517T	C
1556	T1556A	I517N	C
1426	G1426A	G474R
637	A637G	R211G
1978	G1978A	D658N	C
1144	T1144A	Y380N	A
1144	T1144C	Y380H	A
619	A619T	I205L
717	A717T	K237N	A
1612	A1612G	N536D	C
1213	T1213A	L403M
388	A388T	T128S
717	A717C	K237N	A
1769	G1769A	G588E
1982	C1982T	A659V	C
694	G694A	D230N
1982	C1982A	A659D	C
1546	G1546A	V514M	C
750	A750G	I248M
2005	A2005T	I667F	C
1819	C1819A	H605N	C
2072	A2072T	Y689F	C
2072	A2072G	Y689C	C
2005	A2005G	I667V	C
1819	C1819T	H605Y	C
734	C734A	T243N
734	C734G	T243S
182	C182T	T59I	A
1258	G1258A	V418I
1258	G1258C	V418L
734	C734T	T243I
533	A533T	K176I
148	C148A	Q48K
1904	A1904G	N633S	C
882	T882A	N292K
1904	A1904T	N633I	C
623	G623A	G206D
430	G430A	A142T
430	G430T	A142S
1297	C1297T	H431Y
1378	G1378A	G458R
2183	C2183T	A726V	C
1444	A1444G	K480E	A
1484	C1484T	T493I
2183	C2183G	A726G	C
2183	C2183A	A726E	C
253	G253A	A83T
969	G969A	M321I
875	T875A	M290K	C
875	T875C	M290T	C
268	G268A	V88I
1706	A1706G	Q567R	A
1377	A1377T	E457D
1706	A1706T	Q567L	A
1889	T1889G	L628R	C
1889	T1889A	L628Q	C
1889	T1889C	L628P	C
1620	T1620A	D538E	A
1409	G1409T	R468L	A
470	T470C	L155P
470	T470A	L155H
1409	G1409A	R468Q	A
1295	G1295A	R430K
246	T246A	S80R
1585	G1585A	V527I
1567	G1567A	A521T
101	A101G	H32R	A
350	A350T	Q115L	A
101	A101T	H32L	A
1633	A1633G	T543A	A
2078	A2078G	K691R	C
1885	C1885A	P627T	C
1885	C1885G	P627A	C
503	T503C	F166S
503	T503A	F166Y
1885	C1885T	P627S	C
1318	T1318C	W438R
1318	T1318A	W438R
1318	T1318G	W438G
582	A582T	R192S
1945	C1945A	P647T
1985	T1985C	V660A	C
1985	T1985A	V660D	C
1486	A1486G	S494G
1486	A1486T	S494C
85	G85A	D27N	A
612	G612T	Q202H
997	G997A	E331K	A
1256	C1256T	T417I
797	A797G	E264G
797	A797T	E264V
522	G522T	E172D	A
1693	A1693G	R563G	A
428	C428T	T141I	C
1176	A1176T	E390D
271	T271A	L89M	A
2105	T2105C	F700S	A
1176	A1176C	E390D
515	T515A	V170E
515	T515C	V170A
995	C995A	P330H
730	G730A	A242T
995	C995T	P330L
1544	G1544T	G513V	A
1103	C1103T	T366I	A
1544	G1544A	G513E	A
325	T325A	C107S
325	T325C	C107R
1628	C1628A	P541Q	A
1628	C1628T	P541L	A
294	G294T	E96D
1854	G1854A	M616I
1388	C1388A	A461D
1388	C1388T	A461V
925	A925G	T307A
992	A992G	Q329R
2054	T2054A	L683H	C
925	A925T	T307S
1343	A1343T	D446V
146	A146C	H47P
1193	T1193C	L396S
562	C562A	Q186K
1605	T1605A	N533K
715	A715C	K237Q	A
715	A715G	K237E	A
53	A53G	N16S	A
1709	T1709A	I568K	A
1709	T1709C	I568T	A
1114	G1114T	A370S
1114	G1114A	A370T
1321	G1321T	D439Y
1321	G1321A	D439N
367	A367G	K121E
483	A483T	E159D	C
851	T851C	L282S
687	G687A	M227I
196	C196T	P64S
833	A833T	N276I	C
1042	A1042G	N346D	A
1042	A1042T	N346Y	A
1955	G1955C	G650A
1955	G1955A	G650D
707	G707T	G234V	A
1955	G1955T	G650V
2185	C2185G	R727G	A
1442	A1442T	K479M	A
289	C289A	L95I
254	C254A	A83D
559	T559A	F185I
289	C289T	L95F
254	C254T	A83V
559	T559C	F185L
1630	G1630T	A542S	A
1063	A1063C	K353Q	A
1630	G1630A	A542T	A
1913	A1913G	D636G	C
378	A378C	Q124H	C
1334	C1334T	S443F
709	A709G	K235E	A
378	A378T	Q124H	C
1840	A1840G	K612E
1933	G1933A	A643T
178	A178G	N58D	A
1530	G1530T	E508D
1244	A1244T	N413I
209	C209A	P68Q
1244	A1244G	N413S
209	C209T	P68L
1588	A1588T	T528S
558	T558A	H184Q
466	G466A	G154S
74	C74A	P23H	A
74	C74T	P23L	A
958	T958G	F318V
958	T958C	F318L
958	T958A	F318I
2123	G2123T	R706I	C
1825	C1825T	P607S	C
2154	G2154T	E716D	A
520	G520A	E172K	A
2123	G2123A	R706K	C
396	C396A	D130E
104	G104A	G33E
104	G104T	G33V
1691	A1691T	H562L
1432	A1432T	N476Y
1276	C1276A	L424M
32	T32A	F9Y	A
32	T32C	F9S	A
513	T513A	D169E
37	A37G	K11E	A
2066	A2066G	Q687R	C
169	T169C	W55R
169	T169A	W55R
1230	G1230A	M408I
478	A478G	N158D
478	A478C	N158H
478	A478T	N158Y
1440	C1440A	S478R
1538	G1538T	S511I
1123	C1123A	L373I
1289	A1289G	Q428R
134	T134A	V43D
134	T134C	V43A
2057	A2057G	E684G	C
2057	A2057T	E684V	C
1130	G1130T	S375I
206	A206T	N67I	A
1130	G1130A	S375N
1547	T1547A	V514E	C
1547	T1547C	V514A	C
206	A206G	N67S	A
237	T237A	N77K	A
1289	A1289T	Q428L
906	C906G	F300L	A
906	C906A	F300L	A
1148	T1148A	F381Y
1148	T1148C	F381S
898	A898G	I298V	C
1148	T1148G	F381C
2094	T2094A	F696L	C
1607	T1607A	M534K	C
1607	T1607C	M534T	C
1558	A1558G	N518D
61	A61G	S19G	A
1616	A1616G	N537S
1558	A1558T	N518Y
61	A61T	S19C	A
1616	A1616T	N537I
333	A333T	E109D
296	A296T	E97V
911	T911A	I302N	A
911	T911C	I302T	A
1766	C1766T	A587V
1355	T1355A	I450N
1355	T1355C	I450T
296	A296G	E97G
769	G769A	V255I
1418	A1418T	K471M	A
543	G543A	M179I
339	G339A	M111I
2168	G2168A	R721K	A
2168	G2168T	R721I	A
1379	G1379A	G458E
821	C821T	P272L
821	C821A	P272Q
1424	T1424A	L473H
1424	T1424C	L473P
1424	T1424G	L473R
2076	A2076C	Q690H	C
952	C952T	R316W	A
173	C173G	T56R	A
173	C173A	T56K	A
2076	A2076T	Q690H	C
232	G232A	D76N	A
173	C173T	T56I	A
1402	T1402A	F466I
1402	T1402C	F466L
1820	A1820G	H605R	C
1820	A1820C	H605P	C
399	G399T	W131C
1820	A1820T	H605L	C
184	G184A	E60K	A
256	C256A	Q84K	A
2018	A2018T	N671I	C
2071	T2071A	Y689N	C
2071	T2071C	Y689H	C
2018	A2018G	N671S	C
1676	A1676G	Y557C	A
186	A186T	E60D	A
1526	T1526A	M507K
1526	T1526C	M507T
1526	T1526G	M507R
1946	C1946G	P647R
1291	A1291G	K429E
1418	A1418C	K471T	A
1229	T1229A	M408K
1153	G1153A	D383N
1418	A1418G	K471R	A
457	A457G	R151G	C
1246	A1246T	M414L
1246	A1246G	M414V
1066	G1066T	G354W
310	A310T	I102F
1379	G1379T	G458V
881	A881T	N292I
1066	G1066A	G354R
310	A310G	I102V
881	A881G	N292S
643	A643T	N213Y
643	A643G	N213D
1898	T1898A	F631Y	C
802	C802T	L266F
956	T956A	M317K
956	T956C	M317T
993	G993T	Q329H
1232	T1232A	M409K
1232	T1232C	M409T
688	A688G	T228A
39	A39T	K11N	A
1394	T1394C	V463A	A
688	A688T	T228S
810	A810T	Q268H
70	T70C	F22L	A
70	T70A	F22I	A
686	T686A	M227K
686	T686C	M227T
1856	A1856G	D617G
1856	A1856T	D617V
959	T959A	F318Y
1351	C1351A	L449M
1653	G1653T	Q549H	A
83	G83A	G26E	A
814	G814A	G270R
142	A142T	T46S
203	T203C	L66P
203	T203A	L66H
142	A142G	T46A
1594	A1594C	I530L
1594	A1594G	I530V
1594	A1594T	I530F
2113	A2113G	S703G
947	A947G	N314S
1361	A1361G	N452S
2113	A2113T	S703C
386	A386G	Q127R	C
947	A947T	N314I
1361	A1361T	N452I
1648	C1648T	L548F
884	C884T	S293F	C
1648	C1648A	L548I
884	C884A	S293Y	C
259	A259T	T85S	A
386	A386T	Q127L	C
830	G830A	G275D
830	G830T	G275V
848	A848G	K281R
1064	A1064G	K353R	A
848	A848T	K281M
1064	A1064T	K353M	A
188	C188T	T61I
1637	C1637A	A544D
1988	C1988T	A661V	C
745	C745G	Q247E
445	A445G	I147V	C
1003	T1003C	F333L
1003	T1003A	F333I
80	C80G	T25S	A
834	T834A	N276K	C
80	C80T	T25I	A
629	G629A	R208K
436	G436T	A144S	C
950	C950T	P315L
338	T338A	M111K
436	G436A	A144T	C
1046	A1046G	K347R
55	G55A	A17T	A
1046	A1046T	K347I
121	A121T	T39S
1822	A1822G	I606V	C
121	A121G	T39A
1822	A1822T	I606F	C
131	C131G	T42S
476	C476A	A157D
131	C131T	T42I
476	C476T	A157V
2041	C2041A	Q679K
1156	T1156C	S384P
1156	T1156A	S384T
1670	A1670T	Y555F
1670	A1670G	Y555C
1520	T1520C	F505S	A
1520	T1520A	F505Y	A
946	A946G	N314D
1386	A1386T	Q460H	A
1386	A1386C	Q460H	A
459	A459T	R151S	C
1491	T1491A	F495L
1561	G1561A	E519K
1929	C1929G	N641K	C
2124	A2124T	R706S	C
47	C47T	A14V	A
2035	A2035T	T677S
422	C422T	A139V
1695	A1695T	R563S	A
853	G853C	A283P
853	G853A	A283T
2068	A2068G	M688V	C
2035	A2035G	T677A
422	C422A	A139D
422	C422G	A139G
2068	A2068T	M688L	C
853	G853T	A283S
887	A887G	Q294R	C
887	A887T	Q294L	C
229	G229A	E75K	A
1990	A1990G	T662A
292	G292A	E96K
532	A532G	K176E
1990	A1990T	T662S
244	A244C	S80R
1801	T1801A	Y599N	A
1801	T1801C	Y599H	A
1234	G1234C	G410R
1234	G1234A	G410S
211	A211G	I69V	A
2149	G2149A	V715M	C
1234	G1234T	G410C
1127	C1127T	A374V
1127	C1127A	A374E
107	C107T	T34I
244	A244T	S80C
779	T779A	L258Q
779	T779C	L258P
1688	G1688A	C561Y
1688	G1688T	C561F
923	A923T	N306I
998	A998T	E331V	A
998	A998G	E331G	A
923	A923G	N306S
1528	G1528A	E508K
1608	G1608A	M534I	C
1963	A1963G	K653E
1673	G1673A	R556K	A
1673	G1673T	R556M	A
1189	C1189A	L395I
1189	C1189T	L395F
2090	T2090C	L695S	C
337	A337T	M111L
1007	G1007A	R334K	A
620	T620A	I205K
620	T620C	I205T
1937	T1937C	V644A	C
1937	T1937A	V644E	C
1937	T1937G	V644G	C
752	G752T	R249M
127	G127A	D41N
2004	G2004T	W666C	C
127	G127T	D41Y
1184	G1184A	R393Q
1999	T1999C	S665P
1999	T1999A	S665T
1220	C1220A	P405H
1220	C1220T	P405L
1375	G1375A	E457K
1363	G1363T	A453S
1363	G1363A	A453T
878	C878T	T291I	C
878	C878A	T291N	C
1508	T1508A	F501Y	C
1508	T1508C	F501S	C
767	T767C	F254S
767	T767A	F254Y
767	T767G	F254C
2002	T2002G	W666G	C
2002	T2002C	W666R	C
2002	T2002A	W666R	C
1672	A1672G	R556G	A
1672	A1672T	R556W	A
1349	C1349A	A448D
1349	C1349T	A448V
565	A565G	R187G
1713	A1713T	Q569H	A
1876	T1876A	L624I
326	G326A	C107Y
1657	T1657A	F551I
1657	T1657C	F551L
1493	T1493C	F496S	A
1493	T1493A	F496Y	A
1694	G1694T	R563I	A
1675	T1675A	Y557N	A
1675	T1675C	Y557H	A
278	C278T	A91V	A
1694	G1694A	R563K	A
1250	T1250C	L415S
2150	T2150C	V715A	C
2150	T2150A	V715E	C
2150	T2150G	V715G	C
1367	C1367A	P454H	C
526	A526T	M174L	A
526	A526G	M174V	A
1401	G1401T	R465S	A
647	A647G	K214R	A
647	A647T	K214I	A
764	A764T	Y253F
434	T434C	L143S	C
764	A764G	Y253C
434	T434G	L143W	C
2033	A2033T	N676I	A
2033	A2033G	N676S	A
349	C349A	Q115K	A
164	G164A	G53E
298	T298C	S98P
298	T298A	S98T
964	G964C	A320P	A
964	G964A	A320T	A
964	G964T	A320S	A
2070	G2070A	M688I	C
29	T29A	L8H	A
29	T29C	L8P	A
1852	A1852T	M616L
139	A139G	R45G
1615	A1615T	N537Y
2092	T2092A	F696I	C
139	A139T	R45W
1541	T1541C	F512S	A
1541	T1541A	F512Y	A
1541	T1541G	F512C	A
628	A628T	R208W
509	A509G	K168R	A
497	T497A	I164K	A
1972	G1972A	E656K	C
497	T497C	I164T	A
509	A509T	K168M	A
628	A628G	R208G
1598	A1598T	K531I	C
1598	A1598G	K531R	C
1965	A1965T	K653N
1615	A1615G	N537D
269	T269C	V88A
269	T269A	V88E
754	G754A	G250R
215	A215T	D70V	A
754	G754T	G250W
215	A215G	D70G	A
758	T758A	F251Y
758	T758C	F251S
1124	T1124C	L373P
1252	A1252G	S416G
1124	T1124A	L373Q
1252	A1252T	S416C
1789	G1789A	G595S
1789	G1789T	G595C
1226	T1226A	M407K
1226	T1226C	M407T
1496	A1496G	Y497C	C
971	T971C	I322T
1496	A1496T	Y497F	C
1151	A1151T	N382I	A
1404	T1404A	F466L
1404	T1404G	F466L
1151	A1151G	N382S	A
1219	C1219A	P405T
1219	C1219T	P405S
1678	A1678T	T558S	C
2039	G2039A	S678N
1154	A1154T	D383V
2039	G2039T	S678I
1412	C1412T	T469I	A
151	T151A	Y49N
151	T151C	Y49H
493	C493T	L163F
1077	T1077A	F357L	A
1435	A1435T	M477L	A
761	T761A	V252E
761	T761C	V252A
1435	A1435G	M477V	A
870	G870T	K288N
262	G262A	D86N	A
113	C113T	T36I
1126	G1126A	A374T
1860	G1860T	E618D
1655	T1655C	L550P	A
1655	T1655A	L550Q	A
1152	T1152A	N382K	A
1495	T1495A	Y497N	C
1495	T1495C	Y497H	C
1565	C1565T	S520F
1696	G1696T	G564C
605	T605A	V200E
605	T605C	V200A
1696	G1696A	G564S
605	T605G	V200G
112	A112G	T36A
437	C437G	A144G	C
1107	A1107T	Q367H	A
1100	G1100A	R365K	A
1100	G1100T	R365I	A
2120	A2120G	Y705C	C
1961	C1961T	A652V
649	A649G	R215G
1517	A1517T	N504I
2120	A2120T	Y705F	C
1517	A1517G	N504S
1961	C1961A	A652D
43	C43A	P13T	C
43	C43T	P13S	C
905	T905C	F300S	A
439	A439T	N145Y	C
1737	G1737T	K577N
2064	A2064T	E686D	C
528	G528A	M174I	A
439	A439G	N145D	C
439	A439C	N145H	C
2091	A2091T	L695F	C
1238	T1238A	M411K
162	G162T	R52S
1205	C1205T	T400I
693	A693C	K229N
1941	A1941G	I645M
693	A693T	K229N
387	G387T	Q127H	C
1394	T1394A	V463D	A
137	A137G	N44S
2027	T2027C	I674T	C
247	G247T	G81C
247	G247A	G81S
137	A137T	N44I
1967	A1967T	N654I
76	T76C	Y24H	A
1967	A1967G	N654S
1967	A1967C	N654T
941	A941T	N312I
570	A570T	K188N
941	A941G	N312S
250	T250C	Y82H
1810	A1810G	R602G	A
250	T250A	Y82N
1465	A1465G	T487A
1465	A1465T	T487S
2143	A2143C	S713R	C
1895	C1895A	P630Q	C
304	C304A	P100T
1895	C1895T	P630L	C
2143	A2143T	S713C	C
842	A842T	K279I	C
842	A842G	K279R	C
1730	A1730G	E575G	C
1730	A1730T	E575V	C
1164	A1164T	R386S
427	A427T	T141S	C
2160	G2160T	M718I	C
2135	G2135T	G710V	A
427	A427G	T141A	C
2160	G2160A	M718I	C
824	T824C	V273A
824	T824A	V273D
2164	T2164A	S720T	A
2164	T2164C	S720P	A
672	A672T	L222F	A
1168	A1168G	K388E
1048	A1048T	M348L
1095	A1095T	K363N	A
52	A52G	N16D	A
1048	A1048G	M348V
1172	T1172A	I389N
1172	T1172C	I389T
464	A464G	N153S
1448	A1448G	K481R	A
464	A464T	N153I
1448	A1448T	K481M	A
35	T35C	L10S	A
2006	T2006C	I667T	C
2006	T2006A	I667N	C
763	T763C	Y253H
763	T763A	Y253N
1433	A1433T	N476I
518	T518A	M171K	A
158	A158T	E51V
935	A935G	N310S
458	G458C	R151T	C
458	G458A	R151K	C
1882	A1882G	N626D	C
158	A158G	E51G
935	A935T	N310I
1882	A1882T	N626Y	C
458	G458T	R151I	C
1109	T1109C	I368T	A
1109	T1109A	I368K	A
2156	C2156T	A717V	A
1581	T1581G	I525M
2156	C2156A	A717D	A
892	A892T	T296S	C
1019	G1019A	S338N	A
2181	T2181A	D725E	C
1837	T1837A	L611M	C
258	A258T	Q84H	A
1799	T1799C	L598S	A
2122	A2122G	R706G	C
1994	C1994T	T663I	C
1744	T1744C	W580R
1744	T1744A	W580R
224	T224A	L73Q	A
224	T224C	L73P	A
1490	T1490A	F495Y
671	T671C	L222S	A
323	C323T	S106L
1194	A1194T	L396F
826	G826A	G274R
691	A691G	K229E
691	A691C	K229Q
1450	T1450C	S482P	A
1450	T1450A	S482T	A
2021	G2021T	R672L	C
733	A733G	T243A
2066	A2066T	Q687L	C
2021	G2021A	R672Q	C
1054	A1054G	R350G
898	A898T	I298F	C
1436	T1436C	M477T	A
1436	T1436A	M477K	A
892	A892G	T296A	C
1086	G1086T	K360N	A
1038	C1038A	F344L
1970	T1970C	M655T
1970	T1970A	M655K
245	G245A	S80N
232	G232T	D76Y	A
589	A589T	M195L
677	T677A	L224Q
1969	A1969T	M655L
218	G218T	G71V
803	T803A	L266H
803	T803C	L266P
218	G218A	G71E
1969	A1969G	M655V
1504	G1504A	G500R
908	C908T	T301I
1610	T1610A	I535K	C
1610	T1610C	I535T	C
929	A929C	K308T
445	A445T	I147L	C
929	A929G	K308R
929	A929T	K308I
1812	A1812T	R602S	A
338	T338C	M111T
1641	A1641T	Q545H	A
260	C260T	T85I	A
1727	T1727A	F574Y	C
1727	T1727C	F574S	C
365	A365T	D120V	C
1525	A1525G	M507V
1828	G1828A	E608K
1525	A1525T	M507L
244	A244G	S80G
635	A635T	Q210L
1732	A1732G	I576V	C
635	A635G	Q210R
1732	A1732T	I576L	C
365	A365G	D120G	C
116	G116A	G37E
1792	C1792T	P596S
62	G62A	S19N	A
1792	C1792A	P596T
677	T677C	L224P
50	A50T	Q15L	A
50	A50G	Q15R	A
1752	A1752T	Q582H	C
1202	G1202A	G399E
1202	G1202T	G399V
854	C854T	A283V
696	T696A	D230E
971	T971A	I322N
88	C88T	P28S	A
949	C949T	P315S
2012	A2012G	K669R	C
1678	A1678G	T558A	C
266	G266A	C87Y	A
949	C949A	P315T
2012	A2012T	K669I	C
2043	A2043T	Q679H
1625	G1625A	G540D	A
1565	C1565A	S520Y
1122	G1122A	M372I	A
1831	G1831A	V609I
1331	A1331G	Q442R
487	G487A	G161R	C
1331	A1331T	Q442L
914	C914T	T303I
1864	T1864C	Y620H	C
863	T863C	V286A	C
724	G724T	A240S
724	G724A	A240T
1204	A1204G	T400A
1204	A1204T	T400S
1564	T1564C	S520P
1564	T1564A	S520T
901	T901A	S299T
901	T901C	S299P
677	T677G	L224R
94	T94A	Y30N	A
194	C194T	A63V
230	A230T	E75V	A
1178	A1178T	K391I
230	A230G	E75G	A
1178	A1178G	K391R
1178	A1178C	K391T
54	T54A	N16K	A
863	T863A	V286E	C
653	G653A	S216N
937	G937A	E311K
2060	A2060G	D685G	C
2060	A2060T	D685V	C
919	G919T	D305Y
919	G919A	D305N
1434	T1434A	N476K
910	A910G	I302V	A
2023	T2023C	S673P	A
2023	T2023A	S673T	A
910	A910T	I302F	A
2000	C2000T	S665F
2000	C2000A	S665Y
2114	G2114A	S703N
383	G383T	R126L
2114	G2114T	S703I
1684	C1684T	R560W	A
990	T990A	N328K
1684	C1684G	R560G	A
1646	C1646T	A547V	A
1646	C1646A	A547D	A
1814	A1814G	N603S
1814	A1814T	N603I
1669	T1669C	Y555H
1796	A1796G	N597S	A
1783	G1783T	D593Y	C
1783	G1783A	D593N	C
1078	G1078A	E358K	A
530	A530G	N175S	A
1734	A1734G	I576M	C
530	A530T	N175I	A
548	T548C	I181T
981	A981G	I325M
548	T548G	I181S
2106	C2106A	F700L	A
868	A868G	K288E
1099	A1099G	R365G	A
446	T446C	I147T	C
446	T446A	I147K	C
725	C725T	A240V
1475	T1475C	F490S
2131	G2131A	V709I	A
1315	T1315A	W437R
1315	T1315C	W437R
1315	T1315G	W437G
1741	C1741G	L579V	C
2095	G2095A	E697K	C
781	G781A	A259T
1580	T1580A	I525N
1580	T1580C	I525T
781	G781T	A259S
1282	C1282T	L426F	A
1282	C1282A	L426I	A
1115	C1115T	A370V
1067	G1067T	G354V
1352	T1352A	L449Q
1115	C1115A	A370E
697	G697A	A231T
282	G282T	M92I
2014	A2014G	R670G	C
876	G876A	M290I	C
282	G282A	M92I
1753	A1753T	T583S
383	G383A	R126Q
616	A616T	T204S
616	A616G	T204A
1963	A1963C	K653Q
590	T590C	M195T
1028	C1028A	P341Q
1028	C1028T	P341L
1753	A1753G	T583A
1764	A1764T	K586N
341	A341T	E112V
341	A341G	E112G
1101	A1101T	R365S	A
1898	T1898C	F631S	C
1898	T1898G	F631C	C
2129	C2129A	P708Q	A
404	T404C	L133P
2129	C2129T	P708L	A
1336	T1336C	S444P
1336	T1336A	S444T
2097	A2097T	E697D	C
695	A695T	D230V
1930	A1930T	N642Y
695	A695G	D230G
859	G859A	V285I
424	G424A	A140T	C
633	G633T	K209N
917	G917T	G304V
1241	T1241G	F412C
1241	T1241C	F412S
1241	T1241A	F412Y
917	G917A	G304E
1830	A1830T	E608D
242	C242T	P79L
926	C926G	T307S
1549	T1549C	S515P	C
1549	T1549A	S515T	C
1549	T1549G	S515A	C
511	G511A	D169N
511	G511T	D169Y
214	G214A	D70N	A
1532	T1532A	L509H	A
1532	T1532C	L509P	A
1532	T1532G	L509R	A
1183	C1183G	R393G
551	C551T	T182I
449	A449T	E148V
1481	T1481A	F492Y
1481	T1481C	F492S
449	A449G	E148G
347	T347A	V114D
347	T347C	V114A
575	G575T	R190L
575	G575A	R190Q
1723	T1723A	S573T
1723	T1723C	S573P
212	T212A	I69N	A
212	T212C	I69T	A
1529	A1529G	E508G
1468	G1468A	G488S
987	A987T	R327S	A
1736	A1736G	K577R
1468	G1468T	G488C
1845	G1845T	W613C	C
1736	A1736C	K577T
240	A240T	E78D
2108	C2108T	P701L	C
586	A586G	N194D
2108	C2108A	P701H	C
1281	T1281A	N425K
496	A496G	I164V	A
1159	A1159G	T385A
335	C335T	T110M
1159	A1159T	T385S
611	A611T	Q202L
1277	T1277C	L424P
1277	T1277A	L424Q
2162	T2162C	V719A	C
2162	T2162A	V719D	C
586	A586T	N194Y
689	C689G	T228S
689	C689A	T228N
689	C689T	T228I
1211	C1211T	S402L
1979	A1979G	D658G	C
800	A800T	K265I
1586	T1586C	V527A
1586	T1586A	V527D
1586	T1586G	V527G
1979	A1979T	D658V	C
800	A800G	K265R
611	A611C	Q202P
2016	A2016T	R670S	C
277	G277T	A91S	A
277	G277C	A91P	A
277	G277A	A91T	A
1040	C1040T	S345L	A
517	A517T	M171L	A
1348	G1348A	A448T
1534	C1534A	P510T	A
1534	C1534T	P510S	A
1762	A1762G	K586E
392	A392T	Y129F
392	A392G	Y129C
723	A723T	R239S
1471	A1471G	T489A	A
1471	A1471T	T489S	A
1944	G1944A	M646I	C
1742	T1742A	L579Q	C
1742	T1742C	L579P	C
1129	A1129G	S375G
836	A836T	E277V	C
133	G133A	V43I
1129	A1129T	S375C
1498	C1498T	R498C	A
2099	A2099T	K698I	C
1197	A1197G	I397M
2099	A2099G	K698R	C
1871	G1871T	G622V	C
1032	A1032G	I342M	A
1871	G1871A	G622E	C
1143	A1143T	K379N	A
2116	T2116A	S704T	C
2116	T2116C	S704P	C
1430	T1430A	I475N
1430	T1430C	I475T
1317	G1317T	W437C
1543	G1543T	G513W	A
2026	A2026T	I674F	C
416	A416T	Q137L
839	A839G	K278R
416	A416G	Q137R
1027	C1027A	P341T
548	T548A	I181N
719	G719T	R238L
719	G719A	R238Q
784	A784G	R260G
933	G933T	W309C
784	A784T	R260W
2100	A2100T	K698N	C
569	A569G	K188R
569	A569T	K188I
343	G343A	V113I
343	G343T	V113F
1643	T1643A	M546K	A
1643	T1643C	M546T	A
1553	G1553T	G516V	C
369	G369T	K121N
1553	G1553A	G516E	C
119	A119G	Y38C
119	A119T	Y38F
577	G577A	V191M
1437	G1437A	M477I	A
1906	C1906T	H634Y	C
1787	G1787T	G594V
1906	C1906A	H634N	C
534	A534T	K176N
1738	A1738G	K578E	C
1987	G1987A	A661T	C
1853	T1853C	M616T
431	C431T	A142V
1853	T1853A	M616K
985	A985G	R327G	A
1475	T1475A	F490Y
110	G110T	G35V
1280	A1280G	N425S
490	A490G	R162G	A
110	G110A	G35E
1280	A1280T	N425I
1729	G1729A	E575K	C
490	A490T	R162W	A
377	A377G	Q124R	C
1603	A1603G	N533D
377	A377T	Q124L	C
1603	A1603T	N533Y
1784	A1784T	D593V	C
1834	T1834C	C610R	C
685	A685G	M227V
1198	G1198T	D398Y
785	G785A	R260K
550	A550T	T182S
685	A685T	M227L
1181	T1181C	I392T
1181	T1181A	I392N
785	G785T	R260M
806	A806G	E267G
2062	G2062A	E686K	C
1111	C1111T	P369S
2009	C2009A	P668H	C
1514	C1514T	A503V
1663	A1663G	K553E	A
1514	C1514G	A503G
456	C456A	F150L
1514	C1514A	A503D
1663	A1663C	K553Q	A
1645	G1645T	A547S	A
965	C965T	A320V	A
1618	G1618A	D538N	A
965	C965A	A320D	A
1645	G1645A	A547T	A
965	C965G	A320G	A
1911	A1911T	K635N	C
1036	T1036C	F344L
1304	A1304G	K433R
1049	T1049C	M348T
1304	A1304C	K433T
1423	C1423A	L473I
1423	C1423T	L473F
315	T315G	F103L
315	T315A	F103L
1901	T1901C	V632A
1901	T1901A	V632D
722	G722A	R239K
970	A970G	I322V
722	G722T	R239I
1960	G1960C	A652P
1960	G1960A	A652T
1960	G1960T	A652S
221	C221A	P72Q
221	C221T	P72L
236	A236G	N77S	A
475	G475T	A157S
1796	A1796T	N597I	A
236	A236T	N77I	A
1746	G1746T	W580C
475	G475C	A157P
888	G888T	Q294H	C
475	G475A	A157T
1555	A1555G	I517V	C
1072	A1072T	M356L	A
1555	A1555C	I517L	C
1555	A1555T	I517F	C
1072	A1072G	M356V	A
1807	A1807G	I601V	A
2030	T2030C	L675S
185	A185T	E60V	A
666	G666T	R220S
1141	A1141G	K379E	A
1358	T1358G	V451G
1358	T1358C	V451A
1358	T1358A	V451E
668	C668G	A221G
668	C668A	A221E
668	C668T	A221V
890	A890T	D295V	C
1009	A1009T	N335Y	A
890	A890G	D295G	C
1245	T1245A	N413K
1009	A1009G	N335D	A
1187	C1187A	P394Q
1636	G1636T	A544S
1187	C1187T	P394L
190	G190A	G62R
588	T588A	N194K
1264	G1264A	G420R
862	G862A	V286I	C
1682	A1682G	Y559C	C
171	G171T	W55C
1682	A1682T	Y559F	C
1225	A1225G	M407V
1225	A1225T	M407L
1370	A1370G	N455S	C
2083	T2083A	C693S	C
2083	T2083C	C693R	C
1370	A1370T	N455I	C
1518	T1518A	N504K
841	A841G	K279E	C
499	G499A	D165N
1077	T1077G	F357L	A
1273	A1273G	I423V
499	G499T	D165Y
202	C202T	L66F
1439	G1439T	S478I
1227	G1227A	M407I
2140	T2140C	S712P	A
2140	T2140A	S712T	A
1439	G1439A	S478N
216	T216A	D70E	A
1273	A1273T	I423F
[truncated: 872 more rows]
